# Supplementary material for: Inducer-independent production of pectinases in Aspergillus niger by overexpression of the D-galacturonic acid-responsive transcription factor gaaR
Source: Appl Microbiol Biotechnol. 2018 Jan 24;102(6):2723–36. doi: 10.1007/s00253-018-8753-7 (PMC5847190; doi:10.1007/s00253-018-8753-7)
Supplement: Supplementary file 2 — (XLSX 1425 kb) [file 253_2018_8753_MOESM2_ESM.xlsx]

## Sheet: Table ESM_4.1
Applied Microbiology and Biotechnology
Inducer-independent production of pectinases in Aspergillus niger by overexpression of the D-galacturonic acid responsive transcription factor gaaR
Ebru Alazi1, Tim Knetsch1, Marcos Di Falco2, Ian D. Reid2, Mark Arentshorst1, Jaap Visser1, Adrian Tsang2 and Arthur F.J. Ram1
1 Molecular Microbiology and Biotechnology, Institute of Biology Leiden, Leiden University, Sylviusweg 72, 2333 BE Leiden, The Netherlands
2 Centre for Structural and Functional Genomics, Concordia University, 7141 Sherbrooke Street West, Montreal, Quebec H4B1R6, Canada
E-mail: a.f.j.ram@biology.leidenuniv.nl Tel: +31 71 527 4914 Fax: +31 71 527 4900
Table ESM_4.1 Transcriptome analysis of NRRL3 predicted ORFs (NRRL_00001-NRRL3_11846) in the reference and OEgaaR strains. Transcript levels are represented as TPM values.
Transcriptome data for the reference strain were taken from Niu et al. 2017
		Reference (Niu et al. 2017)			OEgaaR
Gene ID NRRL3	Length	MA234.1-1	MA234.1-2	MA234.1-3	EA21.6-1	EA21.6-2
NRRL3_00001	3804	3.54313	4.03534	3.20327	0.6381	0.656277
NRRL3_00002	642	0.146273	0	0.0943327	0	0
NRRL3_00003	1533	0.016264	0.0178341	0	0	0.0184772
NRRL3_00004	3444	2.28246	2.22714	2.00624	0.378935	0.616378
NRRL3_00005	786	0.110303	0	0.0357444	0	0
NRRL3_00006	966	0	0	0.0273402	0.0261495	0
NRRL3_00007	846	0	0.109709	0.0645234	0	0
NRRL3_00008	873	5.99848	5.17814	3.9135	1.76854	2.50138
NRRL3_00009	1701	0.0144431	0.0471986	0.0139485	0.0397591	0
NRRL3_00010	1476	0	0	0	0.0312333	0
NRRL3_00011	864	20.5348	20.886	23.1421	9.55883	11.2423
NRRL3_00012	597	19.2638	17.148	17.1409	8.04752	7.62332
NRRL3_00013	1200	96.6044	95.0782	78.3689	20.3454	19.1699
NRRL3_00014	651	0.714853	0.679416	0.874351	0.616318	0.758023
NRRL3_00015	762	4.01259	4.56754	3.46925	2.43577	2.69193
NRRL3_00016	2244	21.1269	24.8129	20.2919	22.0561	20.9957
NRRL3_00017	315	0	0.403511	0.178577	0.1708	0.210071
NRRL3_00018	1506	0.361756	0.432724	0.127144	0.243062	0.130895
NRRL3_00019	909	0.0305869	0.133162	0.0295395	0	0.0347491
NRRL3_00020	207	0	0	0	0	0
NRRL3_00021	675	2.66823	2.6779	1.79083	2.13051	1.69571
NRRL3_00022	1734	3.5682	3.46771	2.8244	6.83733	5.40496
NRRL3_00023	372	3.61913	1.36935	3.01327	4.72581	2.55257
NRRL3_00024	4176	4.28031	3.84715	3.68022	5.3198	5.05899
NRRL3_00025	1389	2.40135	2.21744	2.28425	4.50279	3.95876
NRRL3_00026	1629	1.03659	1.18607	0.88504	1.40149	1.24591
NRRL3_00027	723	27.5128	28.5928	27.5224	42.7097	37.0881
NRRL3_00028	2157	0.219456	0.264693	0.180166	0.101406	0.249319
NRRL3_00029	1041	0.0257837	0	0.0495549	0	0.0292922
NRRL3_00030	3354	6.22614	6.11836	5.04693	0.584592	0.680352
NRRL3_00031	1221	2.1869	1.77551	1.74651	0.543998	0.334657
NRRL3_00032	969	15.775	13.1954	13.0507	15.3966	10.309
NRRL3_00033	927	34.9684	33.0329	26.7544	23.2704	29.661
NRRL3_00034	1656	15.4205	15.1956	13.7819	12.2966	13.5161
NRRL3_00035	558	4.86157	6.51538	5.79627	43.072	28.8401
NRRL3_00036	4644	0.048339	0.0424149	0.0233651	0.0937173	0.142696
NRRL3_00037	1311	0.251378	0.169709	0.354732	1.62431	1.25144
NRRL3_00038	627	0	0	0.0490678	0.232797	0.172022
NRRL3_00039	2016	0.0237563	0.0390096	0.0457715	0.0765299	0.0404164
NRRL3_00040	1530	0.0969973	0.124058	0.187196	0.417569	0.476907
NRRL3_00041	669	3.52672	4.82129	3.84822	6.26102	5.41137
NRRL3_00042	2397	13.7158	13.0367	11.7083	10.6299	13.0074
NRRL3_00043	1215	1.03657	1.27579	1.14406	1.9343	2.93169
NRRL3_00044	942	2.89393	2.41178	2.43154	1.55052	1.97277
NRRL3_00045	288	0.694841	2.02756	0.225168	0.215363	0.264879
NRRL3_00046	2415	1.27913	0.881981	1.16046	0.608709	1.11193
NRRL3_00047	456	1.17626	0.46124	0.162978	0.233434	0.287106
NRRL3_00048	852	74.7262	67.0976	66.0606	24.9756	33.3745
NRRL3_00049	339	32.2192	50.3017	56.1555	134.202	171.159
NRRL3_00050	609	0.788339	1.1524	1.42073	0.776701	0.776279
NRRL3_00051	4392	7.7457	7.02267	5.58687	3.77834	4.24576
NRRL3_00052	729	371.018	391.164	482.834	466.795	384.792
NRRL3_00053	2373	4.26693	4.87379	5.21777	6.1857	5.80135
NRRL3_00054	1626	663.373	638.827	663.231	566.016	668.726
NRRL3_00055	1521	1.96633	2.28087	1.78914	1.1859	1.3478
NRRL3_00056	3159	0.0798548	0.0477981	0.0280883	0.0469637	0.0248021
NRRL3_00057	693	25.1806	24.5063	25.3701	27.6052	23.3609
NRRL3_00058	939	11.9705	14.1774	11.8693	8.82968	9.4405
NRRL3_00059	549	9.72734	8.84375	9.86986	7.39293	7.06451
NRRL3_00060	1596	60.8893	63.6986	52.0625	43.4608	41.4701
NRRL3_00061	3327	4.09741	4.55316	3.63231	0.73545	1.16185
NRRL3_00062	2967	0.814488	0.816569	0.689218	0.759506	0.969381
NRRL3_00063	1737	1.13131	1.1027	0.822834	0.761202	1.45978
NRRL3_00064	1914	0	0	0	0	0.0285956
NRRL3_00065	1659	0.17669	0.161483	0.142223	0.0680827	0.0335949
NRRL3_00066	2118	0.212729	0.270077	0.205444	0.124142	0.0636928
NRRL3_00067	4332	0.23377	0.244947	0.190654	0.163161	0.171173
NRRL3_00068	528	0	0	0	0.242644	0.447278
NRRL3_00069	981	0.275182	0.151024	0	0.178006	0.187702
NRRL3_00070	831	0.0343705	0.0376884	0	0.031748	0.116369
NRRL3_00071	1080	0.122226	0.134025	0.118041	0.180505	0.138858
NRRL3_00072	1992	1.85662	1.91764	1.46915	1.82559	1.85072
NRRL3_00073	696	0.216936	0.0954359	0.125871	0.12039	0.197263
NRRL3_00074	711	0.210562	0.138718	0.0409951	0.388604	0.764438
NRRL3_00075	1602	1.85269	2.16584	1.98146	2.17801	2.29613
NRRL3_00076	1719	24.9831	25.4115	22.6128	25.4263	25.4128
NRRL3_00077	510	0.0700102	0	0.0676127	0.128696	0
NRRL3_00078	1152	5.50255	4.45118	2.76606	1.37498	5.91827
NRRL3_00079	1449	0.498576	0.150952	0.265731	0.285909	0.605471
NRRL3_00080	1278	0	0.0220544	0	0.0185782	0
NRRL3_00081	1611	0	0	0	0	0
NRRL3_00082	891	0.0624577	0.0344139	0.240375	0.0289895	0
NRRL3_00083	1392	0	0	0.0175657	0	0.0206636
NRRL3_00084	1992	10.1689	10.2969	9.42741	4.92337	4.78989
NRRL3_00085	465	19.2226	15.2086	13.7864	16.8569	14.6513
NRRL3_00086	996	18.5572	19.6684	18.4688	17.1662	15.5974
NRRL3_00087	762	5.34999	4.60944	5.90484	6.21243	7.07647
NRRL3_00088	999	1.10198	1.7682	1.50541	0.968256	1.0993
NRRL3_00089	903	4.2152	4.08626	4.15934	4.1757	3.71313
NRRL3_00090	1098	3.06036	3.5393	3.11718	2.38519	2.82496
NRRL3_00091	1113	0.0472636	0.026042	0.0456451	0	0.0269811
NRRL3_00092	966	0.0563389	0	0	0.0261495	0.0321619
NRRL3_00093	1923	3.4383	3.23749	2.85137	2.52008	2.15129
NRRL3_00094	858	2.38253	1.93265	1.82821	2.35145	2.78088
NRRL3_00095	2208	7.4822	5.02823	3.63369	4.50225	3.7888
NRRL3_00096	261	98.3716	68.5839	91.7776	121.153	137.972
NRRL3_00097	1917	78.8421	69.3051	67.2084	112.155	131.31
NRRL3_00098	750	0	0	0	0	0.0891619
NRRL3_00099	1197	0	0	0	0	0
NRRL3_00100	1590	0	0	0	0	0
NRRL3_00101	528	0	0	0	0	0
NRRL3_00102	7182	0	0	0	0	0
NRRL3_00103	1191	0	0	0.0420509	0.0202099	0
NRRL3_00104	2271	0.114102	0.0682972	0.110195	0.0862504	0.141403
NRRL3_00105	1773	0.0410726	0	0	0	0
NRRL3_00106	2223	0	0	0	0	0
NRRL3_00107	1485	0	0	0	0	0
NRRL3_00108	1452	0.103042	0.0941893	0.21542	0	0
NRRL3_00109	1659	0	0	0	0	0
NRRL3_00110	1536	0.562499	0.581564	0.52772	0.163398	0.182714
NRRL3_00111	1335	0	0.0416854	0	0.0351149	0
NRRL3_00112	1182	0.699779	0.599531	0.54914	0.565612	0.149265
NRRL3_00113	1389	0.0362884	0.0595883	0.0350457	0	0.0207158
NRRL3_00114	1023	0	0	0	0	0
NRRL3_00115	885	1.59895	1.37521	0.84793	1.56518	1.3892
NRRL3_00116	1293	0.0198367	0	0	0.0183231	0.022536
NRRL3_00117	1179	0.0660042	0.096421	0.0425665	0.060968	0.0251614
NRRL3_00118	924	1.24586	1.36613	0.830867	3.2327	3.20106
NRRL3_00119	564	0	0	0	0	0
NRRL3_00120	525	0	0	0	0	0
NRRL3_00121	1197	0	0	0	0	0
NRRL3_00122	510	0	0.0767686	0	0	0
NRRL3_00123	2280	0.918462	1.09764	1.15607	1.08667	1.11378
NRRL3_00124	2016	0.827453	0.907331	0.787703	0.797069	1.15489
NRRL3_00125	1446	3.17008	3.09828	2.42928	5.36292	4.52134
NRRL3_00126	1755	0.138172	0.121239	0.173432	0.561135	0.313791
NRRL3_00127	978	0	0	0.0802216	0	0
NRRL3_00128	1611	4.62476	4.12039	3.27637	3.11964	3.83692
NRRL3_00129	1434	1.94845	2.07932	1.29374	2.0408	1.85787
NRRL3_00130	264	2.05966	1.93631	2.55664	7.33048	12.6877
NRRL3_00131	1647	2.26974	1.93581	2.10606	3.43936	4.65147
NRRL3_00132	219	80.9513	75.1975	79.673	83.347	83.1809
NRRL3_00133	858	19.9717	20.5756	21.1471	19.2617	19.464
NRRL3_00134	1014	0.343146	0.202741	0.305923	1.09658	2.39748
NRRL3_00135	8391	0.337991	0.249961	0.22521	0.196043	0.306598
NRRL3_00136	4374	0.27255	0.287585	0.268182	0.270751	0.292114
NRRL3_00137	897	8.68755	8.54659	6.54549	14.4271	8.29483
NRRL3_00138	6282	0.0247342	0.0116458	0.0204796	0.0489205	0.0361171
NRRL3_00139	807	0	0	0	0.0983589	0.241546
NRRL3_00140	789	0.0368232	0.0403779	0.0355622	0.0676902	0
NRRL3_00141	1386	0.0544798	0.0795859	0.0176546	0	0
NRRL3_00142	1017	2.60185	2.13263	1.64988	0.631356	0.388409
NRRL3_00143	1620	19.8173	22.6918	16.9781	7.73548	8.67257
NRRL3_00144	1482	0.10063	0	0.048673	0.0156209	0
NRRL3_00145	1332	6.14432	6.79984	4.72519	1.20881	1.78835
NRRL3_00146	1485	0.0335764	0	0	0.0310145	0
NRRL3_00147	7854	0.0140465	0.00617945	0.00273476	0	0.00640229
NRRL3_00148	1572	0.172253	0.291813	0.136135	0.433685	0.373433
NRRL3_00149	1041	8.29698	4.927	3.72303	2.24039	2.32047
NRRL3_00150	609	0.945902	0.346122	0.355564	0.194539	0.1796
NRRL3_00151	1407	0.5515	0.429226	0.257805	0.0658747	0.12143
NRRL3_00152	1470	0.0170711	0.018719	0	0.031381	0
NRRL3_00153	7563	0.0146017	0.00961955	0	0.00271905	0
NRRL3_00154	837	0	0	0	0	0.0386795
NRRL3_00155	1500	0.825759	1.01411	0.638017	0.427209	0.206534
NRRL3_00156	1053	0	0.193467	0.121779	0	0.02888
NRRL3_00157	1119	0.0936761	0.102719	0.0453469	0.108107	0.345279
NRRL3_00158	1584	0	0.0171767	0	0.0144693	0.0530359
NRRL3_00159	4881	0.0321377	0.0352401	0.0266096	0.0508593	0.0833866
NRRL3_00160	2412	0	0	0	0	0.0331795
NRRL3_00161	762	0.0385936	0	0	0	0.0438453
NRRL3_00162	846	34.5029	36.6673	33.2251	31.2562	35.535
NRRL3_00163	3594	0.101235	0.0347375	0.0550213	0.035103	0.0144392
NRRL3_00164	1623	7.67801	7.39371	6.104	5.93571	7.38615
NRRL3_00165	624	46.0513	46.4972	42.1259	20.9648	33.555
NRRL3_00166	2601	0.0984167	0.127521	0.120945	0.132191	0.162585
NRRL3_00167	2508	6.66755	6.63821	6.69068	5.2569	6.15921
NRRL3_00168	1338	0.415182	0.372524	0.528486	0.366079	0.471679
NRRL3_00169	804	0.6403	0.312266	0.412364	0.755644	0.888993
NRRL3_00170	897	1.84866	3.78366	2.82663	6.45963	4.93504
NRRL3_00171	1500	0	0.0363928	0	0	0
NRRL3_00172	3498	4.80246	4.98065	4.67571	4.1956	4.7019
NRRL3_00173	405	0.525203	0.690855	1.01342	0.48513	0.239383
NRRL3_00174	1815	8.54588	8.77335	6.54614	4.55465	5.60187
NRRL3_00175	3639	5.91603	6.07656	5.53264	4.9689	5.3315
NRRL3_00176	1773	0.0820088	0.0450376	0.184625	0.0631472	0
NRRL3_00177	1767	0.739811	0.976448	0.661562	1.13885	1.50963
NRRL3_00178	1092	18.5327	17.577	16.7823	14.3841	15.5859
NRRL3_00179	3612	39.3432	40.0513	36.6048	35.6963	38.8588
NRRL3_00180	714	14.3737	14.5243	11.5007	10.9227	12.5797
NRRL3_00181	1158	29.8045	30.5684	25.4293	29.621	27.6483
NRRL3_00182	876	165.901	166.208	153.839	144.059	132.94
NRRL3_00183	759	128.965	132.147	128.296	175.76	189.155
NRRL3_00184	354	0.140393	0	0	0.12968	0
NRRL3_00185	1710	1.70593	1.41858	1.79852	1.23438	1.2275
NRRL3_00186	687	9.30585	11.2681	10.052	7.94402	7.81652
NRRL3_00187	1242	0.165022	0.0905889	0.199163	0.0572803	0.187477
NRRL3_00188	1629	10.2143	11.3651	9.11021	9.07422	9.28346
NRRL3_00189	366	0	0.143072	0	0	0
NRRL3_00190	807	0.177237	0.27193	0.0686721	0.392455	0.0405925
NRRL3_00191	783	0	0.0407937	0.0359284	0	0
NRRL3_00192	396	0.549207	0.121407	0.318663	0	0.623942
NRRL3_00193	1374	0.0916063	0.0803997	0.0354937	0.135285	0.187163
NRRL3_00194	1188	12.3854	12.5089	13.3882	11.1795	10.4421
NRRL3_00195	1536	4.41853	4.42225	5.3689	6.90116	5.47613
NRRL3_00196	546	35.3332	34.6587	36.7019	58.7351	47.2664
NRRL3_00197	774	0.411907	0.90293	0.867503	0.415035	0.170437
NRRL3_00198	1386	7.47532	7.50231	6.36282	5.18293	5.24366
NRRL3_00199	2046	26.9979	24.5426	23.356	17.4952	22.2179
NRRL3_00200	1500	2.85672	3.58514	2.87052	2.71501	3.63939
NRRL3_00201	1647	0.460001	0.406811	0.243685	0.452306	0.438334
NRRL3_00202	1536	0.0483611	0.0354118	0	0	0
NRRL3_00203	1440	0.0174842	0.0191721	0	0	0
NRRL3_00204	957	0	0	0	0	0
NRRL3_00205	2553	0.118667	0.0101018	0.0265147	0.0506359	0.0208285
NRRL3_00206	729	0	0	0	0	0
NRRL3_00207	957	0.17046	0.280218	0.0824483	0.23605	0.0969891
NRRL3_00208	624	0	0	0	0	0
NRRL3_00209	1302	0.42875	0.619662	0.414068	0.234095	0.33218
NRRL3_00210	1335	3.34783	3.27697	4.25605	2.76045	2.01998
NRRL3_00211	1419	6.72699	6.97088	6.83676	5.57934	4.10137
NRRL3_00212	1503	14.9914	14.5057	14.0484	14.091	15.0101
NRRL3_00213	828	12.8569	12.7107	13.011	9.82291	11.3045
NRRL3_00214	3213	6.12579	6.19384	5.54455	5.96762	6.54667
NRRL3_00215	933	0.381088	0.546355	0.339749	0.297897	0.166722
NRRL3_00216	2856	11.2077	10.5441	10.2464	8.49404	9.02411
NRRL3_00217	2916	21.2247	20.1544	18.4603	16.1893	19.3101
NRRL3_00218	1449	0	0.0755702	0.0167638	0.0477838	0
NRRL3_00219	3207	20.2053	20.4341	20.7403	16.8309	17.6357
NRRL3_00220	1608	60.6903	60.5144	58.8918	61.988	60.5317
NRRL3_00221	1494	22.3946	22.8102	19.4169	18.6939	17.7152
NRRL3_00222	2835	10.5803	8.74371	8.34589	7.54608	7.6988
NRRL3_00223	2253	40.354	41.9798	38.2855	24.3156	25.0843
NRRL3_00224	819	150.591	151.168	151.498	148.554	148.304
NRRL3_00225	648	0	0	0.0467656	0	0
NRRL3_00226	786	8.06234	7.91644	7.11384	8.46266	7.49417
NRRL3_00227	2310	7.16112	8.63318	6.61136	6.13553	5.59325
NRRL3_00228	1413	2.42461	2.19295	2.6663	1.55306	1.48795
NRRL3_00229	1221	0.778167	0.484398	0.467238	0.602263	0.334657
NRRL3_00230	2427	11.3722	12.1953	10.1451	8.60837	10.6314
NRRL3_00231	957	4.28306	4.41661	4.46508	3.85146	4.99478
NRRL3_00232	1893	2.59911	2.64149	3.13454	1.24144	1.81494
NRRL3_00233	477	0.233536	0.171004	0.450328	0.789051	0.617893
NRRL3_00234	957	43.5938	43.7279	37.9649	49.9086	46.8837
NRRL3_00235	1584	51.9101	45.6629	41.49	33.9098	38.0592
NRRL3_00236	1098	0.0241463	0.0526923	0	0	0
NRRL3_00237	744	0.474117	0.390023	0.457881	0.255618	0.179844
NRRL3_00238	219	11.3479	8.48593	20.4199	10.4821	6.449
NRRL3_00239	747	0.824856	0.904483	0.834525	1.52347	1.56154
NRRL3_00240	660	13.7281	9.3189	6.71938	0.561118	1.64497
NRRL3_00241	867	8.59566	8.26054	8.48785	8.41558	9.25332
NRRL3_00242	1551	36.0667	34.9838	33.2666	27.1068	30.2346
NRRL3_00243	1764	32.3063	33.6944	31.9952	28.206	30.3412
NRRL3_00244	645	7.86815	6.24597	6.15365	7.31239	6.69055
NRRL3_00245	1698	32.6124	33.1996	26.2233	23.6784	22.5135
NRRL3_00246	2607	0.677748	0.772506	0.800929	0.798995	0.749715
NRRL3_00247	648	24.8836	24.552	24.4482	19.3092	16.5045
NRRL3_00248	7278	66.4284	62.9006	60.5521	47.8416	58.1526
NRRL3_00249	1668	85.3323	85.8258	80.0943	61.169	67.3427
NRRL3_00250	1680	7.39672	6.63177	7.36753	6.88593	9.12823
NRRL3_00251	612	295.832	273.279	290.133	184.405	213.18
NRRL3_00252	2247	1.16394	1.40277	1.11396	0.958912	1.06027
NRRL3_00253	1209	17.9359	19.8073	16.9724	19.9869	21.0534
NRRL3_00254	264	24.6836	19.6563	12.2043	33.6561	34.3847
NRRL3_00255	4374	18.5505	18.3511	16.7533	17.61	17.5409
NRRL3_00256	1716	0.0284588	0.0933076	0.109527	0.0524439	0.0645019
NRRL3_00257	1101	0.0717209	0.026389	0	0.0222296	0
NRRL3_00258	1197	0	0.0238469	0	0.139424	0.171481
NRRL3_00259	1548	4.21995	5.60513	5.64404	3.08898	3.49167
NRRL3_00260	1110	2.1235	2.53544	2.59759	2.59343	2.54647
NRRL3_00261	1161	0.201276	0.220706	0.194384	0.144649	0.127149
NRRL3_00262	1764	20.7233	21.7306	22.0547	17.6969	18.5852
NRRL3_00263	1491	0.881399	1.02118	0.883332	1.15203	1.49247
NRRL3_00264	324	0	0.189198	0	0	0
NRRL3_00265	849	1.38993	0.580837	0.799138	1.00883	0.789723
NRRL3_00266	966	0.168456	0.153983	0.135618	0.362728	0.891936
NRRL3_00267	1134	0.78173	0.756377	0.799356	3.31232	4.12613
NRRL3_00268	2211	1.07806	1.463	1.09267	8.59664	8.75444
NRRL3_00269	798	0.143997	0	0	0	0
NRRL3_00270	1698	1.36138	0.864317	1.19021	0.833967	0.944322
NRRL3_00271	414	14.8652	11.2343	12.1253	9.09247	6.7331
NRRL3_00272	1503	0.412011	0.289207	0.684277	0.608827	0.673948
NRRL3_00273	1551	0	0	0	0	0
NRRL3_00274	309	0.962583	0.423466	0.372961	0	0.22046
NRRL3_00275	1332	1.87756	1.4142	1.30047	1.90947	1.4652
NRRL3_00276	267	2068.44	2201.04	2013.27	1357.93	2424.58
NRRL3_00277	1989	20.8277	21.1281	20.0218	18.1858	19.2867
NRRL3_00278	657	53.9086	52.3099	49.3392	51.0977	52.5944
NRRL3_00279	759	52.7465	55.7322	61.0318	56.2448	59.4877
NRRL3_00280	2961	11.7453	11.5836	9.90176	6.11747	6.72041
NRRL3_00281	297	286.378	264.564	284.379	280.642	234.947
NRRL3_00282	2520	7.90969	7.47626	7.37974	6.54566	6.03276
NRRL3_00283	1554	19.3093	19.0699	19.7504	19.1978	20.406
NRRL3_00284	2361	83.8641	107.032	102.19	69.493	87.3892
NRRL3_00285	2061	3.34474	3.30088	3.21907	2.85517	3.31509
NRRL3_00286	510	0	0.152777	0.201499	0.128696	0
NRRL3_00287	411	48.1802	54.1716	46.7271	113.94	57.9767
NRRL3_00288	1425	0.105314	0.0770512	0.0509386	0.113465	0.0201068
NRRL3_00289	621	0	0	0	0	0
NRRL3_00290	1512	0.0983285	0.179581	0.205565	0.151276	0.111709
NRRL3_00291	702	0.0859929	0.281944	0.0417307	0.277022	0.146299
NRRL3_00292	636	0.690206	1.189	0.523836	1.00159	0.952036
NRRL3_00293	1803	14.3676	11.4966	11.3927	13.4321	15.3643
NRRL3_00294	1767	0.671322	0.495809	0.568962	0.417659	0.451442
NRRL3_00295	666	102.46	66.7639	58.4452	124.316	142.532
NRRL3_00296	1332	30.9105	30.6921	20.3104	32.7909	43.3895
NRRL3_00297	1593	4.9465	4.10607	3.60147	4.69717	4.62176
NRRL3_00298	1779	1.56339	1.49073	1.11601	1.15531	1.11207
NRRL3_00299	1233	1.51726	1.41306	1.52551	1.49747	1.62929
NRRL3_00300	909	1.06025	0.963351	1.28716	1.14719	0.826066
NRRL3_00301	1953	6.12209	6.27003	5.04924	3.98113	5.03558
NRRL3_00302	936	0.0878091	0	0.0566287	0.027216	0.0334736
NRRL3_00303	2253	0.0314677	0	0	0	0
NRRL3_00304	1866	2.39646	2.03446	2.10287	1.17826	1.50772
NRRL3_00305	546	3.60219	2.92857	2.69923	3.0979	2.46981
NRRL3_00306	1251	0	0.0226212	0.0199233	0	0
NRRL3_00307	1536	0	0.017794	0.0156718	0	0
NRRL3_00308	237	4.04358	3.54802	1.56438	5.97384	4.59382
NRRL3_00309	945	0.115568	0.06352	0.0281113	0.13337	0.0658106
NRRL3_00310	1494	0.92912	0.982433	0.801181	3.52439	3.9955
NRRL3_00311	1983	0.758506	0.567729	0.639526	0.36705	0.287332
NRRL3_00312	1329	0.418493	0.438043	0.330711	0.123117	0.259429
NRRL3_00313	1329	0	0	0.0185463	0	0.0218171
NRRL3_00314	2040	11.7233	12.3945	11.6823	10.2362	11.556
NRRL3_00315	666	1.19882	2.17373	2.27058	1.87368	1.93794
NRRL3_00316	2418	111.541	120.834	139.523	119.495	119.299
NRRL3_00317	2076	0.0802012	0.0503071	0.0111597	0.0106737	0.0261256
NRRL3_00318	996	7.90317	10.3815	8.28375	8.34655	8.21255
NRRL3_00319	1218	5.20891	6.45171	5.25456	4.36345	5.51045
NRRL3_00320	495	0	0	0	0	0
NRRL3_00321	1458	0.119614	0.131161	0.164955	0	0.0389644
NRRL3_00322	1077	0	0.161327	0.094803	0.0906745	0
NRRL3_00323	1206	1189.85	1230.6	1271.87	1097.29	1200.77
NRRL3_00324	1302	94.8863	97.2322	98.0897	94.196	98.6141
NRRL3_00325	1134	30.5017	33.0681	29.7458	31.253	29.5603
NRRL3_00326	1353	1.95506	1.38843	1.42062	1.66831	1.65001
NRRL3_00327	321	34.0779	36.0262	38.6489	39.387	38.9136
NRRL3_00328	1059	26.0931	24.6108	25.1272	25.0025	24.6464
NRRL3_00329	186	477.506	549.788	525.441	491.796	600.546
NRRL3_00330	555	92.2933	97.022	90.4186	87.1518	86.5635
NRRL3_00331	2745	74.8175	76.0664	61.2119	32.5604	35.1032
NRRL3_00332	1302	129.132	131.131	117.881	92.8105	109.281
NRRL3_00333	1809	5.00264	5.31003	4.0068	4.74415	5.31966
NRRL3_00334	849	17.8335	18.1402	17.3506	16.3811	18.2305
NRRL3_00335	912	23.6731	23.346	22.1634	23.0089	22.1323
NRRL3_00336	837	21.8778	25.9118	24.5143	21.0803	21.1018
NRRL3_00337	4353	25.7703	23.9799	24.9477	26.2335	27.5628
NRRL3_00338	2001	36.0387	33.5456	34.6435	34.742	34.1596
NRRL3_00339	681	70.4614	72.2692	68.0054	67.2711	60.7222
NRRL3_00340	780	13.6255	11.8959	13.1589	9.37106	8.58127
NRRL3_00341	3501	10.9744	10.1161	9.92051	7.62083	9.15883
NRRL3_00342	363	29.0659	22.0655	22.2281	16.8868	22.7118
NRRL3_00343	2118	44.0119	42.6651	40.1596	36.8189	37.5929
NRRL3_00344	1137	0.0231408	0.150992	0	0.0425386	0.0262897
NRRL3_00345	1752	13.4015	13.664	12.0877	11.9701	14.6281
NRRL3_00346	498	0.28917	0.158938	0.209625	0.067276	0.164669
NRRL3_00347	807	0	0.0779714	0	0	0
NRRL3_00348	438	0.904035	0.694211	0.785856	1.25217	0.821849
NRRL3_00349	1245	12.3053	11.9164	12.8164	10.8351	11.1092
NRRL3_00350	561	23.5676	22.4493	18.335	18.7459	41.5815
NRRL3_00351	1467	38.5265	37.8799	35.751	31.6902	32.6248
NRRL3_00352	1548	112.055	104.364	107.311	117.008	113.085
NRRL3_00353	1224	116.666	107.423	100.685	94.0543	113.274
NRRL3_00354	939	0	0	0	0	0
NRRL3_00355	402	12.5541	14.4659	14.2817	1.37669	5.68154
NRRL3_00356	903	0.0919336	0.234773	0.265766	0.0567067	0.104444
NRRL3_00357	1317	0.153937	0.147724	0.185786	0.0534327	0.0438849
NRRL3_00358	1332	0.17086	0.0625899	0.073439	0.0702409	0.0863908
NRRL3_00359	243	1.87672	2.05789	3.25953	4.50163	4.25995
NRRL3_00360	387	1.60919	1.51264	0	0.743735	0.523266
NRRL3_00361	1170	1.04042	0.606951	0.470441	1.47211	1.50886
NRRL3_00362	1995	49.3482	37.9978	33.4313	24.1555	37.9688
NRRL3_00363	1296	162.49	146.26	119.888	87.5293	129.283
NRRL3_00364	423	1.83231	1.9035	4.0967	3.11701	4.27169
NRRL3_00365	576	37.0817	37.0276	37.2465	39.2133	44.7241
NRRL3_00366	654	36.9024	32.1644	35.1818	38.1945	41.9777
NRRL3_00367	810	55.7612	51.8413	54.9056	52.1244	50.7113
NRRL3_00368	1239	9.40117	10.0142	10.3164	7.84411	10.9856
NRRL3_00369	1758	12.4819	11.6777	10.0853	8.55174	8.6085
NRRL3_00370	1692	0.144008	0.110584	0.222439	0.172886	0.114572
NRRL3_00371	1020	24.5594	25.8393	23.6678	18.0179	22.2498
NRRL3_00372	3426	19.2127	18.9227	17.3148	14.9385	17.368
NRRL3_00373	456	15.0295	19.9788	15.9743	19.5441	18.6962
NRRL3_00374	780	1.51838	1.25897	1.32336	0.889534	1.93532
NRRL3_00375	1551	69.8295	66.2218	64.1546	58.2348	63.8626
NRRL3_00376	2697	17.345	18.0298	16.8341	12.5839	13.2997
NRRL3_00377	1641	11.6933	11.7278	10.1996	9.97554	9.64612
NRRL3_00378	1290	31.0188	29.4997	26.8563	32.6724	36.5598
NRRL3_00379	1473	13.844	15.0141	12.8	11.822	14.6551
NRRL3_00380	1251	29.6375	28.915	23.8095	16.9427	18.2857
NRRL3_00381	3228	54.0646	50.4704	47.9419	46.4303	51.0021
NRRL3_00382	1764	15.7689	16.3582	14.553	13.4882	15.6384
NRRL3_00383	204	0	0	0	0	0
NRRL3_00384	2610	1.86133	1.75782	1.35036	0.863808	0.849954
NRRL3_00385	1731	40.0829	39.8322	36.8688	30.7696	35.2639
NRRL3_00386	1578	23.646	29.6351	24.3105	1.25194	2.24765
NRRL3_00387	984	12.2689	15.9157	13.1183	1.29034	1.71147
NRRL3_00388	1143	5.12254	6.21616	5.23294	1.36708	1.26758
NRRL3_00389	2010	2.31248	2.43169	2.23329	1.06259	1.87273
NRRL3_00390	777	11.9844	14.3248	10.8911	6.2227	8.75276
NRRL3_00391	2124	4.17226	3.07045	3.7385	4.41034	7.10995
NRRL3_00392	1914	11.5585	10.079	10.5217	10.8616	11.9505
NRRL3_00393	1143	2.86872	2.92098	2.99034	2.39749	2.84527
NRRL3_00394	813	31.4224	27.58	26.4897	28.41	25.0725
NRRL3_00395	1077	139.316	138.323	137.642	127.781	129.044
NRRL3_00396	1059	38.6897	38.8892	34.3959	31.9053	35.4646
NRRL3_00397	1692	23.3925	24.3097	22.8554	17.6874	19.7438
NRRL3_00398	957	4.7085	3.608	3.61595	3.43228	3.89922
NRRL3_00399	1689	14.2137	13.7206	12.7664	9.41419	10.2031
NRRL3_00400	1623	0.96554	0.942966	0.539149	0.51567	0.445729
NRRL3_00401	726	0.531184	0.40338	0.552424	0.151231	0.139618
NRRL3_00402	1557	65.1549	56.8574	62.0682	30.8735	33.3356
NRRL3_00403	1611	5.81134	5.25471	4.83368	0.421695	1.31365
NRRL3_00404	1227	0.021112	0	0.020389	0	0.0239849
NRRL3_00405	183	0.235689	0	0.114375	0.109395	0
NRRL3_00406	1686	1.19904	1.12472	0.837132	0.600541	0.443237
NRRL3_00407	1758	1.54314	1.29933	0.958095	0.407347	0.501005
NRRL3_00408	1794	8.02562	8.09163	6.20326	2.5375	3.09034
NRRL3_00409	1038	15.2184	15.8447	15.8602	14.4595	16.5326
NRRL3_00410	2778	0.85756	0.584327	0.426197	0.107734	0.0946733
NRRL3_00411	1593	1.40239	0.8619	1.29484	0.469846	0.700416
NRRL3_00412	1185	0	0.0480362	0.0423071	0	0
NRRL3_00413	1011	0	0	0	0	0
NRRL3_00414	1035	0.463071	0.366804	0.521708	0.166488	0.233978
NRRL3_00415	1230	10.4004	12.1129	10.6481	4.85164	5.65933
NRRL3_00416	1119	1743.38	1834.98	1914.75	1612	1764.16
NRRL3_00417	2910	10.5963	11.4282	10.2564	7.54935	12.0022
NRRL3_00418	2232	25.952	24.7742	23.0538	23.445	25.3196
NRRL3_00419	1743	50.065	48.9034	49.4253	44.1248	47.0478
NRRL3_00420	1413	13.9097	14.4957	14.2537	11.557	13.3899
NRRL3_00421	1020	6.62443	7.23521	5.76544	4.40186	7.37715
NRRL3_00422	1152	137.062	150.59	135.069	105.399	117.003
NRRL3_00423	2712	19.8217	18.7653	20.0753	15.5708	16.8698
NRRL3_00424	957	3.85762	3.7324	3.34203	2.20095	2.70699
NRRL3_00425	4221	35.6094	34.0783	32.22	27.08	31.1599
NRRL3_00426	1311	84.0699	80.8505	78.6346	81.3319	72.088
NRRL3_00427	1011	134.405	127.611	128.268	121.093	110.408
NRRL3_00428	2370	0.108895	0.0651807	0.0383031	0.0274991	0
NRRL3_00429	534	0	0.141785	0.0627482	0.0600156	0.146898
NRRL3_00430	7377	0.0209603	0.0164263	0.0375684	0.0966943	0.135911
NRRL3_00431	1611	4.22924	3.55324	2.54179	2.38895	2.64442
NRRL3_00432	531	3.76564	3.06145	4.70243	5.6369	5.97424
NRRL3_00433	3237	22.1752	22.8901	21.3953	18.0419	19.0993
NRRL3_00434	1059	48.362	45.9599	47.43	37.1228	39.3546
NRRL3_00435	3687	9.83505	9.18504	9.63497	8.83449	9.02683
NRRL3_00436	588	12.0705	12.3251	11.2829	15.7012	11.0083
NRRL3_00437	750	51.58	58.1434	52.227	56.8774	55.893
NRRL3_00438	282	12.71	10.9893	11.5667	11.9659	12.4961
NRRL3_00439	1323	29.8393	31.1268	32.0666	23.9252	25.1046
NRRL3_00440	3369	57.0494	57.2842	51.7406	40.5608	43.9393
NRRL3_00441	633	151.946	151.275	153.163	139.711	141.739
NRRL3_00442	360	32.5448	26.7286	24.7048	28.0823	35.2998
NRRL3_00443	660	0.280622	0.614911	0.135731	0.25921	0.318808
NRRL3_00444	1737	26.1288	26.6605	25.288	21.4392	23.4651
NRRL3_00445	1872	5.76405	4.18085	3.75661	8.82228	8.0214
NRRL3_00446	1269	0.441991	0.330519	0.582005	0.0929312	0.137112
NRRL3_00447	2067	1.73603	1.94144	1.7432	0.785909	0.483369
NRRL3_00448	2616	22.5815	20.417	16.4034	13.9249	18.5697
NRRL3_00449	2109	2.92333	3.10691	3.34441	2.81452	2.28651
NRRL3_00450	459	0.166801	0.0919064	0.0809451	0.0774201	0
NRRL3_00451	222	88.9411	104.028	83.9867	81.6984	101.605
NRRL3_00452	393	258.81	260.481	265.965	258.085	273.162
NRRL3_00453	2457	27.2156	24.4207	24.2449	20.7911	23.3568
NRRL3_00454	1500	15.5378	16.8929	15.4363	7.07708	6.6408
NRRL3_00455	1407	15.1171	15.2113	13.1051	13.6351	14.1637
NRRL3_00456	2136	30.942	33.8561	30.8139	33.2405	34.5228
NRRL3_00457	1251	20.2827	21.0088	18.1876	17.2069	21.6968
NRRL3_00458	4326	8.68622	8.34984	7.35399	6.3467	7.39232
NRRL3_00459	1476	7.14976	7.0652	6.92116	5.25233	4.93102
NRRL3_00460	723	32.6046	32.0599	30.0605	28.41	23.7925
NRRL3_00461	3309	14.8897	13.6854	12.7599	10.4252	11.8027
NRRL3_00462	6462	7.9198	6.85052	5.77865	1.55746	1.55347
NRRL3_00463	576	0.28625	0.313883	0.331627	0	0.0655598
NRRL3_00464	237	2.83172	2.66213	5.07547	3.36192	5.05274
NRRL3_00465	3909	12.4287	12.1438	11.6678	9.78611	11.5563
NRRL3_00466	1425	8.07836	9.14642	9.7648	7.13825	9.15774
NRRL3_00467	1341	1.46766	0.969811	0.944993	0.643167	1.11165
NRRL3_00468	5175	24.1648	24.2461	22.6916	21.6835	24.3413
NRRL3_00469	1275	15.5163	13.226	13.8278	13.7421	12.7501
NRRL3_00470	675	29.3008	26.9729	26.5944	22.1367	25.6339
NRRL3_00471	1422	20.2716	19.3199	18.2542	17.7513	17.582
NRRL3_00472	2268	28.6552	29.3161	29.0271	25.0787	29.0763
NRRL3_00473	636	16.9477	17.3953	16.5577	19.9322	18.4704
NRRL3_00474	462	2145.52	2145.75	2247.77	2205.43	2045.12
NRRL3_00475	2892	53.3914	57.5052	51.2011	52.2779	55.3673
NRRL3_00476	801	26.8694	25.5453	25.4662	24.8852	26.6695
NRRL3_00477	984	64.5477	67.5056	70.1129	74.9519	67.0466
NRRL3_00478	1083	2.45591	2.05313	3.1232	2.53802	2.5415
NRRL3_00479	1179	6.77606	8.8729	6.20518	21.6529	22.1223
NRRL3_00480	3060	3.45944	3.41488	2.86266	2.41915	2.63436
NRRL3_00481	2139	133.882	134.887	131.103	112.337	120.108
NRRL3_00482	900	106.193	106.791	107.859	106.533	105.38
NRRL3_00483	891	33.5596	35.4364	32.2604	32.2619	31.0307
NRRL3_00484	1230	12.1511	12.3871	11.111	9.79935	12.0998
NRRL3_00485	999	20.1535	19.1231	21.1502	17.9208	21.5528
NRRL3_00486	1167	90.5118	91.362	77.807	72.245	87.3929
NRRL3_00487	396	160.378	160.114	160.815	165.861	172.115
NRRL3_00488	1491	78.7458	74.679	77.9119	79.9712	71.0251
NRRL3_00489	1035	30.1089	28.9837	26.2471	23.3465	23.661
NRRL3_00490	1500	141.738	137.116	135.688	144.65	165.622
NRRL3_00491	1344	26.6268	24.8146	23.6854	24.5778	25.4963
NRRL3_00492	1026	0.104229	0	0	0.072267	0.0298245
NRRL3_00493	1188	0.152316	0.16702	0.168085	0.0804829	0.0989877
NRRL3_00494	501	78.9608	88.2272	79.6352	83.3553	76.6473
NRRL3_00495	1617	17.4962	17.2916	15.5658	15.6995	17.2784
NRRL3_00496	378	62.2341	60.0424	60.2194	46.1224	47.4097
NRRL3_00497	852	99.5909	96.8544	97.9616	109.149	93.6873
NRRL3_00498	4356	5.2206	5.39616	5.13159	4.11157	4.26495
NRRL3_00499	1479	34.1873	31.1753	33.0814	27.7807	29.0772
NRRL3_00500	204	1053.82	1013.94	1244.1	1300.27	1118.73
NRRL3_00501	1302	26.8823	25.7393	27.4856	27.0444	28.3937
NRRL3_00502	1167	0.910444	0.803584	1.07223	0.328311	0.277689
NRRL3_00503	1995	0	0	0	0	0
NRRL3_00504	1626	0.0904653	0.13221	0.0873674	0.0557548	0.0172718
NRRL3_00505	585	0.446947	0.490093	0.21609	0.567468	0.317592
NRRL3_00506	903	0.336275	0.502702	0.147779	0.423466	0.139143
NRRL3_00507	1551	67.764	70.5076	62.1445	63.8117	69.9817
NRRL3_00508	1413	33.2167	34.0558	30.1138	25.2062	28.6494
NRRL3_00509	1344	17.6387	15.6789	12.9754	9.86243	24.4304
NRRL3_00510	333	4.801	3.68565	3.24608	5.76464	8.18057
NRRL3_00511	1488	55.0806	51.1508	45.517	52.1556	69.2594
NRRL3_00512	1509	13.1516	14.2594	13.3189	12.3299	14.6618
NRRL3_00513	609	108.509	99.1147	99.4164	116.87	101.615
NRRL3_00514	879	36.5565	32.5955	37.0149	32.6572	31.3998
NRRL3_00515	1602	36.3466	37.3203	36.0039	29.3024	33.1002
NRRL3_00516	1980	12.2753	11.7414	9.92186	9.99099	11.658
NRRL3_00517	870	27.818	31.628	29.8986	27.7381	27.562
NRRL3_00518	2601	16.2956	14.5949	13.5967	13.9293	14.7556
NRRL3_00519	1863	4.3497	4.529	3.92652	2.95676	3.25534
NRRL3_00520	816	5.22926	4.43443	5.52151	3.70328	5.228
NRRL3_00521	387	8.84539	5.92083	4.99282	6.68512	5.61238
NRRL3_00522	1020	8.22156	9.5033	8.67331	6.11898	6.87147
NRRL3_00523	3612	254.419	214.181	225.393	101.61	168.212
NRRL3_00524	702	895.995	874.732	847.463	715.872	945.597
NRRL3_00525	1140	15.5532	15.2766	13.3444	12.9531	15.4902
NRRL3_00526	1119	54.4071	55.5608	49.4532	40.0278	53.8224
NRRL3_00527	1986	27.5205	26.9487	25.0345	20.4476	21.3261
NRRL3_00528	4677	16.0821	17.3245	14.2537	8.97061	10.1237
NRRL3_00529	882	39.5754	38.6317	35.7573	36.7884	44.2454
NRRL3_00530	1398	48.8632	49.3756	47.2419	35.2208	40.2451
NRRL3_00531	2208	29.4047	30.8837	28.6765	21.0299	25.258
NRRL3_00532	1389	31.8654	32.2887	32.0818	29.9343	27.8947
NRRL3_00533	1158	19.2049	19.0439	19.1099	18.3191	18.3814
NRRL3_00534	1224	32.4319	32.7352	31.6047	35.5343	36.2974
NRRL3_00535	1170	33.707	36.2571	31.9115	30.9511	35.8046
NRRL3_00536	672	15.5174	15.8179	13.5358	15.2581	15.6128
NRRL3_00537	1500	16.0497	14.503	12.8211	13.5897	14.7634
NRRL3_00538	327	174.257	162.866	161.836	183.801	177.471
NRRL3_00539	1614	53.8293	56.0794	54.6395	40.9583	52.997
NRRL3_00540	2109	770.099	756.255	746.29	703.707	613.453
NRRL3_00541	2172	12.6254	12.4359	10.8581	9.01802	10.6711
NRRL3_00542	294	1.75031	0.721226	0.846241	1.01123	1.74024
NRRL3_00543	2193	37.6061	38.2724	37.4935	34.7068	40.252
NRRL3_00544	1884	25.7338	24.9615	24.0894	21.9572	21.7493
NRRL3_00545	1377	348.128	355.777	378.638	280.14	328.306
NRRL3_00546	951	504.433	565.198	573.607	392.899	368.777
NRRL3_00547	1425	606.828	623.404	632.095	581.762	654.804
NRRL3_00548	2223	33.9397	34.4822	33.4537	27.7143	31.1455
NRRL3_00549	1302	29.7848	30.4386	27.542	21.7723	19.8292
NRRL3_00550	471	42.1126	39.6558	32.5519	20.439	26.4899
NRRL3_00551	1692	138.484	141.567	148.33	124.103	126.291
NRRL3_00552	2127	26.5979	26.4175	26.6014	25.4327	27.2816
NRRL3_00553	834	54.7666	49.6918	50.0781	45.2694	49.5984
NRRL3_00554	765	34.322	31.3836	27.6039	22.7155	39.6402
NRRL3_00555	3276	8.83298	8.62224	7.823	6.44473	7.22107
NRRL3_00556	978	34.2478	34.5278	30.0101	24.0638	28.7501
NRRL3_00557	606	584.597	522.154	508.779	464.679	460.858
NRRL3_00558	2646	39.5023	40.3619	38.5987	32.3871	29.2273
NRRL3_00559	1374	23.7337	22.3357	23.5567	24.5069	21.1677
NRRL3_00560	483	55.2089	53.1274	46.2777	57.4497	55.906
NRRL3_00561	2577	0.171643	0.0892057	0.113446	0.116846	0.133454
NRRL3_00562	1653	33.9625	31.0046	31.4014	30.6752	28.3969
NRRL3_00563	2214	221.002	218.603	227.925	193.764	182.465
NRRL3_00564	1140	31.8371	27.673	26.7988	22.7627	25.9985
NRRL3_00565	2967	25.0839	23.2444	23.0115	19.0862	19.7032
NRRL3_00566	1239	3.82258	3.308	3.11301	1.52699	1.43209
NRRL3_00567	642	116.63	108.067	109.257	127.527	110.915
NRRL3_00568	1596	19.497	20.182	18.1017	19.1456	17.7131
NRRL3_00569	1080	26.2264	25.4677	24.0089	27.5605	25.915
NRRL3_00570	324	303.572	306.278	328.318	335.323	331.102
NRRL3_00571	1641	82.1352	80.6069	76.5893	65.769	70.0264
NRRL3_00572	750	324.667	335.971	304.649	311.976	326.75
NRRL3_00573	1953	23.2758	22.4348	22.3487	25.3904	21.7555
NRRL3_00574	621	243.173	235.82	227.602	239.417	214.183
NRRL3_00575	2256	34.1047	31.147	29.8417	26.2087	25.866
NRRL3_00576	924	58.8384	57.3316	56.938	51.1439	50.7403
NRRL3_00577	7383	9.45862	8.76649	7.946	7.18602	6.34699
NRRL3_00578	573	92.0964	80.0823	87.8857	92.8899	74.6602
NRRL3_00579	567	464.504	448.686	443.51	474.861	445.979
NRRL3_00580	816	37.7531	35.2052	36.5276	32.1677	30.1383
NRRL3_00581	1722	45.8059	43.8875	43.4882	37.0611	39.3017
NRRL3_00582	1965	10.8109	10.2144	10.2528	9.05374	8.64862
NRRL3_00583	3081	54.775	51.9923	49.6475	43.5702	42.5776
NRRL3_00584	405	119.718	110.009	107.62	116.006	102.305
NRRL3_00585	2157	43.1894	40.2032	38.8189	34.302	38.8745
NRRL3_00586	1677	22.0896	19.3617	19.3543	13.4641	14.8263
NRRL3_00587	624	78.7277	81.4391	71.4326	79.2252	76.3758
NRRL3_00588	1839	27.331	27.6574	23.1194	17.3345	15.7409
NRRL3_00589	3342	37.7588	34.8128	32.6002	27.1552	30.838
NRRL3_00590	1170	205.649	198.151	186.595	192.207	186.163
NRRL3_00591	1809	9.00464	9.46432	9.43062	9.30335	8.09308
NRRL3_00592	2328	16.3291	15.605	15.3511	14.0025	15.0334
NRRL3_00593	954	45.903	46.4937	43.9736	37.4293	41.8619
NRRL3_00594	1545	166.711	158.427	162.219	158.722	157.74
NRRL3_00595	828	32.9964	32.6948	34.4092	25.9623	29.6009
NRRL3_00596	999	25.3396	26.1947	25.6397	20.3036	21.3696
NRRL3_00597	2064	19.2641	18.1819	16.3692	17.539	19.9756
NRRL3_00598	2037	12.4669	12.812	10.8664	9.78883	8.33611
NRRL3_00599	279	483.401	467.43	452.023	600.856	453.983
NRRL3_00600	615	90.2713	78.6665	89.6295	77.694	67.6843
NRRL3_00601	1440	3.86055	3.18921	3.27696	4.46144	3.55989
NRRL3_00602	894	67.6331	67.9197	65.7951	60.7865	64.4288
NRRL3_00603	1332	354.653	327.713	324.725	306.976	307.065
NRRL3_00604	1518	6.69384	7.00071	6.13431	4.10706	4.66282
NRRL3_00605	1734	22.0382	21.588	21.243	18.4567	23.0659
NRRL3_00606	696	12.8174	11.5857	14.0512	10.9595	9.93743
NRRL3_00607	771	15.3824	15.3002	14.2018	14.1739	14.5274
NRRL3_00608	1857	8.14787	7.75549	6.93061	6.78434	7.85858
NRRL3_00609	678	2804.15	2830.77	2899.1	2684.66	2961.49
NRRL3_00610	1440	27.5595	28.8722	25.947	23.1221	25.9604
NRRL3_00611	2985	20.2673	19.3	18.1517	17.4111	16.5116
NRRL3_00612	1107	18.2024	16.9488	16.7104	14.1242	14.6558
NRRL3_00613	1407	14.9037	13.6902	13.6032	16.4278	14.5476
NRRL3_00614	1086	2.83529	3.26841	2.52758	1.96986	2.31267
NRRL3_00615	960	32.7994	34.9124	33.7497	27.1914	32.8014
NRRL3_00616	3510	14.4458	13.8923	13.8634	11.0258	11.3658
NRRL3_00617	1275	0.100046	0.153498	0.115905	0.0924123	0.136347
NRRL3_00618	1431	1.308	1.22394	1.17901	0.64445	0.733191
NRRL3_00619	684	0.0891939	0	0	0	0
NRRL3_00620	1437	17.8565	17.5823	16.0887	15.7888	15.9098
NRRL3_00621	483	120.593	111.084	102.676	117.634	99.8191
NRRL3_00622	4257	31.3578	30.6495	28.45	26.2924	28.173
NRRL3_00623	2016	26.2266	23.9373	23.9702	21.3215	21.5376
NRRL3_00624	1689	24.3334	26.0659	23.152	45.4859	59.4324
NRRL3_00625	333	35.5172	42.9806	46.1976	43.0036	47.6203
NRRL3_00626	2814	28.5803	26.6038	27.2051	22.7821	25.4831
NRRL3_00627	816	42.982	44.876	44.641	44.8866	46.6528
NRRL3_00628	372	20.96	16.5539	17.1097	23.9702	26.9303
NRRL3_00629	3309	5.46721	4.98826	5.41999	3.58989	4.17218
NRRL3_00630	936	11.4651	11.5162	10.7344	12.0993	12.4287
NRRL3_00631	1071	34.114	34.1908	34.993	26.3655	27.331
NRRL3_00632	1242	37.5163	37.2298	33.1079	30.8288	31.4571
NRRL3_00633	1437	9.07586	8.77224	7.30704	10.7076	10.8629
NRRL3_00634	282	6.60059	5.62997	4.7225	5.64549	5.833
NRRL3_00635	471	2.93514	2.00101	2.29849	1.83212	1.26228
NRRL3_00636	1257	7.00697	7.28252	6.33551	3.62083	3.13818
NRRL3_00637	1152	25.2568	23.4418	24.0434	21.6008	23.6211
NRRL3_00638	1176	35.3474	33.6222	27.4455	23.2027	29.3622
NRRL3_00639	1077	30.135	30.4404	27.921	32.9687	34.1245
NRRL3_00640	882	11.6493	9.59776	9.73011	3.19926	5.40133
NRRL3_00641	3204	40.7867	41.0499	37.4443	36.104	38.6263
NRRL3_00642	1656	1.25324	1.95617	1.22456	0.980587	1.27304
NRRL3_00643	1191	0.0868672	0.190268	0.0838925	0.0402196	0.123298
NRRL3_00644	2172	0.28309	0.203007	0.189306	0.0503677	0.173233
NRRL3_00645	1677	21.4938	22.0389	21.5156	19.8001	22.8172
NRRL3_00646	1806	28.6412	28.5483	27.996	32.0852	34.968
NRRL3_00647	495	0.437807	0.400192	0.774575	1.27915	0.414624
NRRL3_00648	1551	38.021	34.5831	35.3994	29.6605	31.6245
NRRL3_00649	1872	16.2521	15.5406	14.183	13.6009	13.4321
NRRL3_00650	2190	10.4296	9.33129	8.20797	8.32873	9.82709
NRRL3_00651	1329	0.1523	0.0627562	0.128722	0.14068	0.0650194
NRRL3_00652	420	83.5339	90.2051	83.6927	73.4601	66.9305
NRRL3_00653	405	2.41216	2.98987	3.13949	2.8091	3.21679
NRRL3_00654	2985	66.0341	68.1921	66.5488	69.6869	68.874
NRRL3_00655	1035	25.6607	26.7564	24.5585	42.2041	41.0706
NRRL3_00656	222	2732.32	3219.3	3379.8	4007.57	3674.44
NRRL3_00657	459	35.6846	26.5719	30.8561	33.4984	39.1263
NRRL3_00658	927	36.9176	34.9436	36.9369	33.446	33.7544
NRRL3_00659	345	921.565	882.9	963.712	1335.05	997.425
NRRL3_00660	1749	0.194135	0.273654	0.14734	32.3959	44.7088
NRRL3_00661	1857	16.4381	16.775	15.5124	15.4949	17.998
NRRL3_00662	1248	41.685	41.8233	37.8837	35.6095	39.0496
NRRL3_00663	1563	17.5439	17.9596	16.9583	17.66	17.0328
NRRL3_00664	2991	20.0853	22.235	19.5608	16.635	17.7428
NRRL3_00665	2739	16.2889	17.5647	16.1882	10.3925	12.4362
NRRL3_00666	1302	95.4707	99.6886	92.1825	93.5122	96.4231
NRRL3_00667	963	13.4791	12.713	13.6154	11.8008	13.8428
NRRL3_00668	1812	2.74306	2.64285	2.752	2.91504	2.43561
NRRL3_00669	1611	1.76481	1.48478	1.11671	1.43342	1.57289
NRRL3_00670	1713	1.26276	1.3691	0.712582	1.10089	0.789903
NRRL3_00671	2190	22.6387	20.0935	18.1449	16.4481	17.2402
NRRL3_00672	2706	37.4944	37.6768	34.2006	30.2351	45.4668
NRRL3_00673	969	11.3358	11.9402	10.0038	9.41345	8.56449
NRRL3_00674	756	1540.49	1584.37	1620.9	1477.71	1613.43
NRRL3_00675	789	14.2557	11.3542	12.2182	12.3597	14.663
NRRL3_00676	2598	216.17	206.33	216.089	180.662	188.402
NRRL3_00677	2688	27.026	27.3554	23.618	21.8723	24.5786
NRRL3_00678	3672	5.2355	4.59545	4.6682	4.45349	5.03504
NRRL3_00679	522	254.377	251.713	203.39	130.983	172.622
NRRL3_00680	849	89.0671	88.8855	81.9591	69.1604	84.4229
NRRL3_00681	1014	13.2408	14.8082	12.6091	12.2792	13.2147
NRRL3_00682	1539	2.98189	3.42795	3.12749	1.71783	2.71381
NRRL3_00683	1695	1.22053	1.03923	0.97075	1.10088	1.37031
NRRL3_00684	1587	0.0465823	0	0.0150953	0.357519	0.281484
NRRL3_00685	1653	10.7103	11.2583	10.5576	10.2888	12.1678
NRRL3_00686	3183	34.2678	29.0951	31.6005	27.8585	22.2977
NRRL3_00687	1467	0.0679378	0.0930738	0.180145	0.0940529	0.0771827
NRRL3_00688	1299	3.77006	3.44861	2.8298	1.94878	2.79629
NRRL3_00689	2766	6.64107	4.73252	3.90961	2.87407	3.1643
NRRL3_00690	891	10.006	11.9259	10.4136	9.41471	8.04918
NRRL3_00691	2040	0.140095	0.281528	0.135298	0.237154	0.278429
NRRL3_00692	1317	3.03665	2.82404	3.30386	2.04163	1.89971
NRRL3_00693	1239	0.165498	0.0228826	0.0600613	0.0765307	0.164546
NRRL3_00694	1131	0.0463494	0.0255383	0.0670319	0	0
NRRL3_00695	1593	0	0	0	0	0
NRRL3_00696	1095	0.0482146	0.026566	0.0233976	0	0
NRRL3_00697	2382	0.00993455	0.032465	0.0380924	0	0
NRRL3_00698	1665	0.0147982	0.0162267	0.0142914	0.0272027	0
NRRL3_00699	1059	0.325161	0.0276799	0.0243787	0.023317	0
NRRL3_00700	909	16.5354	10.7264	10.3537	4.58791	4.85146
NRRL3_00701	1560	0.11064	0.0520935	0.0458805	8.16434	8.35599
NRRL3_00702	1350	0.0935188	0.0616098	0.0722891	0.155352	0.106245
NRRL3_00703	1539	0.0482527	0.0704891	0	0.0149557	0.0548189
NRRL3_00704	2136	1.89587	1.55616	1.29561	0.860297	1.00772
NRRL3_00705	504	50.2591	63.6371	50.0399	3.72238	7.95109
NRRL3_00706	1164	1.75953	1.09912	1.63475	0.0619171	0.101453
NRRL3_00707	2055	0.0116862	0.0128144	0.0224603	0.0428576	0
NRRL3_00708	858	0.0329592	0.322406	0.504561	0.181159	0.148665
NRRL3_00709	246	1.08692	0	0.700964	0.670438	0.824587
NRRL3_00710	1743	7.37285	7.01683	6.24713	3.95773	4.23556
NRRL3_00711	1494	2.22302	2.14658	1.71434	1.16468	2.39361
NRRL3_00712	1251	4.45295	4.36768	3.5706	3.37738	3.38815
NRRL3_00713	1443	1.64076	1.3068	1.63461	1.93031	2.29566
NRRL3_00714	744	0.0398716	0.0437206	0	0.0368294	0
NRRL3_00715	1401	4.79027	5.38989	4.53992	2.37756	3.95981
NRRL3_00716	834	3.04855	3.04574	2.94416	2.03382	2.03971
NRRL3_00717	1641	1.16202	1.22519	1.48186	0.522986	0.829382
NRRL3_00718	1368	5.03593	5.36085	5.57345	2.12221	2.67279
NRRL3_00719	2391	0.323358	0.257901	0.208222	0.0362839	0.0668839
NRRL3_00720	894	2.16604	1.90018	1.22536	0.114599	0.316694
NRRL3_00721	2610	1.21123	1.13285	0.911739	0.213957	0.212564
NRRL3_00722	1491	2.32795	1.85986	1.78256	0.983089	1.22801
NRRL3_00723	1251	3.75849	3.49419	3.35362	5.67914	4.98929
NRRL3_00724	1344	229.545	214.091	230.129	202.514	205.376
NRRL3_00725	348	86.5297	79.0429	86.7752	101.81	78.2829
NRRL3_00726	1158	52.2361	51.9219	54.7756	45.4974	47.4296
NRRL3_00727	1134	232.565	237.726	230.573	183.525	205.197
NRRL3_00728	1569	0.235348	0.326839	0.0910062	1.73811	1.78148
NRRL3_00729	1341	0.940874	0.722253	0.763299	1.85964	1.96661
NRRL3_00730	1455	1.11194	1.01297	1.15646	2.97039	2.85665
NRRL3_00731	1359	11.6687	11.211	10.4284	13.3959	13.7405
NRRL3_00732	1641	5.22855	5.73329	3.92742	1.85763	2.13243
NRRL3_00733	1656	0.0886008	0.0648231	0.0286172	0.109075	0.0839091
NRRL3_00734	1437	1.2843	1.63662	1.07274	0.481032	0.453631
NRRL3_00735	468	43.0658	40.1882	35.9373	24.5201	24.5091
NRRL3_00736	930	0.147356	0.258336	0.0286892	0	0.167408
NRRL3_00737	1623	0.528098	0.545997	0.247796	0.292738	0.257224
NRRL3_00738	1809	3.41518	3.40842	3.76202	1.66361	2.36438
NRRL3_00739	420	0.294075	0.108202	0.189651	0.0911472	0.112104
NRRL3_00740	5634	2.89876	2.07	1.59428	0.197022	0.367947
NRRL3_00741	1383	15.5509	14.7042	14.37	13.828	14.5748
NRRL3_00742	2421	2.99576	2.50083	2.73452	1.98168	2.41536
NRRL3_00743	1983	0.577938	0.633729	0.802285	0.411528	0.342036
NRRL3_00744	963	0.0565605	0	0.163327	0	0
NRRL3_00745	555	45.0878	43.6669	33.2571	4.36092	19.1146
NRRL3_00746	597	1069.7	846.159	870.292	737.128	988.554
NRRL3_00747	1626	80.6212	85.7465	81.2184	71.7445	78.8348
NRRL3_00748	1050	25.4855	22.6004	25.7836	22.8877	22.4398
NRRL3_00749	1926	0	0.0137723	0.0121298	0	0
NRRL3_00750	1236	8.80676	8.04369	9.28564	10.5273	10.8056
NRRL3_00751	1305	0.155609	0.128027	0.0939958	0.0719578	0.132644
NRRL3_00752	2397	2.76473	2.571	2.0002	2.19283	2.54164
NRRL3_00753	1386	38.118	39.9519	35.7114	30.963	34.8126
NRRL3_00754	537	0.383176	0.490077	0.308481	0.530614	0.797479
NRRL3_00755	10803	0.139668	0.159808	0.152476	0.151444	0.121885
NRRL3_00756	1074	0	0	0	0	0
NRRL3_00757	1383	0.0364725	0	0.0352235	0	0.0208209
NRRL3_00758	2205	90.7867	86.6741	77.7842	80.5867	92.2685
NRRL3_00759	1278	1.51364	1.17936	1.1541	1.65566	1.15402
NRRL3_00760	801	4.21651	4.50601	3.9686	3.86178	5.35857
NRRL3_00761	822	346.3	376.096	352.345	132.69	231.638
NRRL3_00762	510	0	0.228786	0.134556	0	0
NRRL3_00763	2166	23.8431	21.2486	21.3291	46.1753	49.0279
NRRL3_00764	3090	0.861505	0.846954	0.989784	0.624284	0.607524
NRRL3_00765	3951	2.22566	1.6814	1.21012	1.18913	1.57954
NRRL3_00766	1797	0.215179	0.221213	0.16887	0.0497832	0.168114
NRRL3_00767	1218	10.5652	9.52714	9.30734	7.38267	6.87603
NRRL3_00768	1239	2.35561	2.28848	1.87587	1.5079	1.43209
NRRL3_00769	1443	32.0175	32.7602	28.6696	16.9249	19.4037
NRRL3_00770	525	63.3375	59.3024	50.5057	32.9779	34.6266
NRRL3_00771	867	30.7439	28.4874	23.7219	5.47172	7.09552
NRRL3_00772	6102	0.141842	0.131612	0.0983577	0.0403368	0.0785269
NRRL3_00773	276	9.33601	9.38439	9.26669	4.07355	3.83198
NRRL3_00774	1413	0.212536	0.194243	0.239439	0.245358	0.301772
NRRL3_00775	1077	11.4813	12.7776	11.4191	15.6252	11.9591
NRRL3_00776	789	0.0732817	0.120334	0	0.0676902	0.041834
NRRL3_00777	1419	1.51459	1.56425	1.1396	0.406808	1.0405
NRRL3_00778	1353	22.3788	23.4572	22.7273	20.5853	22.0399
NRRL3_00779	555	26.2662	22.7628	14.0864	11.9077	24.2713
NRRL3_00780	1026	27.3181	25.7085	24.7509	21.7043	24.7753
NRRL3_00781	426	9.22641	10.2214	10.4719	11.5972	6.70018
NRRL3_00782	1743	48.1592	46.8899	46.4832	43.8679	44.3928
NRRL3_00783	1149	11.6505	14.6356	12.1472	9.44508	11.8223
NRRL3_00784	1503	13.7064	15.2825	14.4621	8.82594	8.23505
NRRL3_00785	882	22.2593	20.3344	19.1255	20.7936	23.3211
NRRL3_00786	1014	146.253	142.469	136.303	172.369	188.688
NRRL3_00787	3285	0.737476	0.869694	0.685348	0.231395	0.442665
NRRL3_00788	1419	0.123442	0.135359	0.119215	0.341745	0.160246
NRRL3_00789	1020	15.893	15.9631	16.7901	36.8336	28.1097
NRRL3_00790	948	0.229921	0.063265	0.194326	0.238891	0.261208
NRRL3_00791	780	17.5501	20.787	20.3102	18.8102	21.3684
NRRL3_00792	762	71.2648	65.3229	63.5842	60.674	63.2506
NRRL3_00793	2139	34.0931	34.8232	33.0432	31.2055	33.3753
NRRL3_00794	1425	5.43236	5.97599	5.61864	10.3755	8.10263
NRRL3_00795	1644	10.9258	10.106	9.89125	14.6369	14.2195
NRRL3_00796	2862	0.0726411	0.159219	0.0623674	0.364983	0.247395
NRRL3_00797	471	0	0	0	0	0
NRRL3_00798	1020	5.28912	6.43133	4.931	4.76463	4.70006
NRRL3_00799	1254	17.0069	17.465	19.316	14.524	14.3694
NRRL3_00800	1836	1.88938	2.70477	1.62195	1.27259	1.63971
NRRL3_00801	558	0.840768	0.592905	1.0438	1.27551	0.47793
NRRL3_00802	1707	16.0522	15.1966	13.9206	12.0251	11.9096
NRRL3_00803	1143	0.159588	0.199958	0.0441923	0.0422678	0.0261224
NRRL3_00804	951	51.2326	52.2283	52.3773	8.92619	16.7275
NRRL3_00805	936	7.29341	11.8681	8.22694	4.36561	5.10423
NRRL3_00806	1542	1.59966	1.54361	0.988776	0.266089	0.309097
NRRL3_00807	1617	18.2536	17.7069	17.57	13.027	13.8021
NRRL3_00808	4074	0.371214	0.692548	0.7437	0.307071	0.176281
NRRL3_00809	822	6.04186	7.11723	5.66825	5.99541	8.11908
NRRL3_00810	873	9.60375	9.13145	8.47375	9.01833	8.15586
NRRL3_00811	1200	14.2118	13.2768	11.1335	11.1048	12.3654
NRRL3_00812	900	3.22105	2.75839	3.46622	2.97528	3.20634
NRRL3_00813	741	0.0797888	0.305131	0.230403	2.56706	4.14944
NRRL3_00814	1254	0.957466	1.29556	0.905009	18.6817	21.4037
NRRL3_00815	1836	0.170689	0.259097	0.228196	0.254615	0.387682
NRRL3_00816	1401	41.7884	39.002	40.3746	33.0031	33.5452
NRRL3_00817	1608	0.198337	0.0670337	0.103208	0.0987131	0.138729
NRRL3_00818	2187	3.111	2.74803	2.18035	2.46455	2.09856
NRRL3_00819	720	0.0417134	0.317464	0.319487	0.152978	0.0473897
NRRL3_00820	657	0	0	0	0.0438473	0
NRRL3_00821	1890	0.025528	0.0419188	0	0.0353115	0.0434305
NRRL3_00822	1941	0	0.0271721	0.0358376	0.0115015	0.028152
NRRL3_00823	1221	0.126365	0.0924529	0.0611206	0.0390373	0.0718999
NRRL3_00824	1134	170.436	154.451	123	109.937	155.948
NRRL3_00825	1179	1.00892	0.673504	0.868484	0.405305	0.697792
NRRL3_00826	621	0	0	0	0	0
NRRL3_00827	693	0	0	0	0	0
NRRL3_00828	645	0	0	0	0	0
NRRL3_00829	876	1.42967	1.14973	1.0126	0.821808	0.577732
NRRL3_00830	534	0	0	0	0	0
NRRL3_00831	333	0.16158	0.177178	0.619552	0	0.183567
NRRL3_00832	1389	0.0543423	0.217962	0.174531	0.133578	0.102758
NRRL3_00833	1422	1.08928	0.712885	0.865368	0.892586	1.25746
NRRL3_00834	1566	0.377289	0.792788	0.409896	0.363017	0.232256
NRRL3_00835	1032	2.86458	2.49031	2.59203	2.00244	1.78858
NRRL3_00836	1392	0.59446	0.730833	0.695845	0.549102	0.879943
NRRL3_00837	699	9.12491	11.0913	9.18652	9.38281	10.7578
NRRL3_00838	1617	0.515187	0.581531	0.307363	0.419908	0.757387
NRRL3_00839	1098	4.66214	5.68893	4.64102	4.30641	3.74841
NRRL3_00840	615	0.0522784	0.227598	0.200453	0.191724	0
NRRL3_00841	1077	0.465364	0.402915	0.496711	0.384632	0.3062
NRRL3_00842	1719	8.64808	8.9716	8.99333	5.56047	8.10717
NRRL3_00843	1761	0.11014	0.166006	0.119648	0.279552	0.312585
NRRL3_00844	987	7.09332	7.65842	6.69234	7.61047	8.8644
NRRL3_00845	3948	3.01762	3.07034	2.46084	1.99931	2.61512
NRRL3_00846	1212	0.382045	0.209579	0.20507	0.411678	0.361734
NRRL3_00847	375	3.0674	2.4221	1.65944	2.04033	1.81277
NRRL3_00848	1293	35.9812	39.0023	32.2453	32.8911	35.2769
NRRL3_00849	4164	4.28785	3.8113	3.52406	2.31042	2.58946
NRRL3_00850	852	52.6937	49.6913	48.8537	47.1217	50.5105
NRRL3_00851	2214	21.6122	19.7722	18.752	17.5515	23.1124
NRRL3_00852	525	53.6188	55.8225	50.9526	30.5962	24.3365
NRRL3_00853	3693	25.9707	26.4701	23.9836	20.8621	22.6573
NRRL3_00854	4596	22.2415	21.5301	20.0749	17.2707	21.3859
NRRL3_00855	867	29.2631	28.2403	24.9033	21.7968	27.4666
NRRL3_00856	1602	26.9461	24.5109	23.5689	20.9162	25.1339
NRRL3_00857	507	25.059	32.3902	32.1775	28.9012	23.0616
NRRL3_00858	1308	6.66494	7.26585	6.66124	2.72037	3.54394
NRRL3_00859	1314	26.6119	26.434	20.1362	10.1281	12.6101
NRRL3_00860	1566	22.4238	21.5903	19.0912	8.85421	9.71175
NRRL3_00861	1137	3.80356	3.29142	3.78395	1.6298	1.58806
NRRL3_00862	801	11.8627	10.7747	12.3192	2.83866	2.03001
NRRL3_00863	219	13.9258	2.26706	6.97593	2.38597	0
NRRL3_00864	2259	56.456	55.6879	52.5999	49.2405	52.3671
NRRL3_00865	237	84.8343	80.6212	95.1933	100.749	100.05
NRRL3_00866	564	31.5772	33.7194	30.2678	34.2925	32.9238
NRRL3_00867	420	50.9023	46.9243	46.6117	43.4086	45.1757
NRRL3_00868	396	1345.07	1315.28	1280.27	1240.71	1207.78
NRRL3_00869	1701	12.3555	11.102	10.6065	8.00479	10.3976
NRRL3_00870	5976	11.592	10.9021	10.6281	9.01213	9.54358
NRRL3_00871	1005	15.4159	14.6229	16.9486	18.3784	16.8471
NRRL3_00872	927	17.5139	18.1359	16.4577	16.123	18.1859
NRRL3_00873	915	0.12042	0.0991155	0.0582929	0.0280159	0.170922
NRRL3_00874	1338	3.98035	4.44733	3.40683	2.52666	3.08617
NRRL3_00875	840	0.268746	0.257899	0.48636	0.186258	0.0384981
NRRL3_00876	1134	38.0868	36.7731	39.6684	35.3294	38.7782
NRRL3_00877	1848	93.3578	94.244	107.481	103.125	86.0569
NRRL3_00878	4695	0.219664	0.162342	0.175256	0.119114	0.0922614
NRRL3_00879	1002	58.8952	60.6765	53.7243	37.6607	47.6884
NRRL3_00880	1065	3.9714	2.91235	3.2841	2.3616	2.22786
NRRL3_00881	1308	7.40117	6.92594	6.43671	6.10271	8.34227
NRRL3_00882	1809	0.773854	0.746163	0.670055	0.271211	0.363879
NRRL3_00883	2136	53.802	57.3303	53.7048	34.6434	44.9262
NRRL3_00884	1503	7.13334	7.33423	7.50955	8.0651	12.053
NRRL3_00885	2610	8.70072	9.02309	8.62638	8.06975	8.55933
NRRL3_00886	1116	125.038	127.522	128.225	130.197	126.556
NRRL3_00887	1095	11.3463	10.916	12.6257	10.547	12.8357
NRRL3_00888	999	18.6219	18.3275	17.5171	13.5772	14.8672
NRRL3_00889	1863	1.97486	1.83999	2.33103	2.08646	1.87702
NRRL3_00890	1875	1.15341	1.08209	0.792151	1.25479	1.10655
NRRL3_00891	993	0.271015	0.237801	0.130998	0.250336	0.154101
NRRL3_00892	1674	4.00474	4.47117	3.99417	3.69917	3.47435
NRRL3_00893	1743	22.4104	22.9111	21.4952	19.8652	20.6398
NRRL3_00894	1278	0.4383	0.633463	0.3079	0.147338	0.135967
NRRL3_00895	2127	0.590431	0.635215	0.527185	2.52072	1.21489
NRRL3_00896	1167	3.48571	4.2117	3.04474	4.10153	3.02684
NRRL3_00897	1374	77.381	76.3899	67.1909	80.6646	90.9852
NRRL3_00898	1125	4.64204	6.05724	5.91759	2.7443	3.16434
NRRL3_00899	1803	5.53019	5.72634	5.01752	4.56402	4.80716
NRRL3_00900	1506	3.0737	3.40646	3.39702	2.04971	2.59568
NRRL3_00901	1263	4.645	4.31836	4.23239	2.08942	3.37283
NRRL3_00902	4299	0.445075	0.292847	0.379271	0.45464	0.523484
NRRL3_00903	1317	12.761	13.7611	12.7695	9.10682	13.5805
NRRL3_00904	789	20.1984	22.7479	24.3657	23.0352	23.0298
NRRL3_00905	1518	0.71676	0.446641	0.424829	0.346154	0.296225
NRRL3_00906	1503	0.543802	0.614362	0.684277	0.517526	0.355783
NRRL3_00907	2133	15.4673	13.5148	16.0314	12.5436	13.2075
NRRL3_00908	1953	25.9083	22.4751	25.1511	22.6874	26.1232
NRRL3_00909	1350	3.45347	3.86873	3.78589	2.41407	3.39325
NRRL3_00910	657	14.4762	16.3891	14.4798	7.38067	10.4659
NRRL3_00911	2688	57.3903	59.9509	60.9984	65.7523	69.7863
NRRL3_00912	945	12.1046	12.0723	11.9684	16.5851	11.6891
NRRL3_00913	1581	21.4963	23.1453	21.0153	20.2868	19.901
NRRL3_00914	2886	32.0089	31.9535	30.1952	23.2193	25.281
NRRL3_00915	3669	0.241335	0.22393	0.137477	0.0800597	0.0914388
NRRL3_00916	1224	5.36705	4.13807	3.40159	1.14271	1.31017
NRRL3_00917	2355	45.3853	44.5027	40.532	32.3548	36.0375
NRRL3_00918	3366	15.4961	14.6878	14.4548	12.717	11.7288
NRRL3_00919	480	0.307785	0.421661	0.667875	0.142505	0.96006
NRRL3_00920	3696	17.3542	17.2457	16.1612	13.4274	15.6638
NRRL3_00921	2268	13.5441	13.3152	12.4288	11.6479	11.4608
NRRL3_00922	2088	30.0236	31.0521	29.6103	24.593	25.766
NRRL3_00923	819	9.54019	8.71135	9.51502	9.10066	8.82845
NRRL3_00924	1326	23.2779	24.5634	24.3771	20.8678	24.6911
NRRL3_00925	1116	261.911	258.847	252.398	284.337	294.702
NRRL3_00926	1518	2.63854	3.01827	2.07633	1.44434	1.29536
NRRL3_00927	1536	3.40632	3.13615	3.02589	1.66233	1.22314
NRRL3_00928	2523	40.1899	39.2575	39.2152	34.9131	40.8726
NRRL3_00929	1179	80.4332	73.6024	71.8974	60.6036	66.6405
NRRL3_00930	621	86.3303	87.3351	86.4783	103.355	100.339
NRRL3_00931	507	155.46	166.63	150.407	120.064	145.523
NRRL3_00932	762	43.5997	40.9788	40.0401	33.1785	43.7155
NRRL3_00933	390	0	0.24919	0.32866	0	0
NRRL3_00934	1323	0.286922	0.60807	0.443244	0.159088	0.217383
NRRL3_00935	1599	1.2276	1.06009	0.815119	0.893001	0.697411
NRRL3_00936	276	2.33595	2.27716	4.5094	12.2159	10.901
NRRL3_00937	2382	5.03623	5.03704	4.18931	2.60768	3.07315
NRRL3_00938	1392	50.3879	49.0121	47.3928	41.6194	42.7187
NRRL3_00939	3828	86.1807	77.9728	74.4261	98.6033	108.949
NRRL3_00940	1209	37.1694	41.0142	39.2047	31.0317	34.7585
NRRL3_00941	510	41.0364	39.6772	40.97	32.0787	28.7444
NRRL3_00942	2592	17.5682	17.0898	16.4034	16.8576	18.175
NRRL3_00943	561	31.5423	29.4319	30.4622	29.7953	29.6143
NRRL3_00944	717	459.851	490.623	529.113	407.113	440.547
NRRL3_00945	1494	21.9799	22.1918	21.852	21.6512	21.5032
NRRL3_00946	468	79.7152	72.3732	66.6846	58.0767	77.0786
NRRL3_00947	492	3.23896	2.74462	3.05697	2.31202	2.75999
NRRL3_00948	1560	12.7372	13.0841	12.0724	12.6401	11.1712
NRRL3_00949	468	1119.21	1050.06	1059.51	1108.04	1080.82
NRRL3_00950	594	726.678	707.568	699.74	644.943	699.202
NRRL3_00951	1557	2147.46	2150.36	2136.51	1948.62	2158.41
NRRL3_00952	2079	51.5736	52.6819	41.3573	29.1634	33.3253
NRRL3_00953	1677	3.53156	3.60157	3.28431	3.53057	3.43427
NRRL3_00954	393	3.4519	3.66307	2.47366	3.08569	2.78346
NRRL3_00955	900	2.51555	2.38841	2.51828	2.26694	2.02152
NRRL3_00956	2340	0.461447	0.418013	0.61999	0.259485	0.364723
NRRL3_00957	747	1.3745	1.55024	1.66867	10.227	10.8389
NRRL3_00958	1557	3.49596	3.57326	3.34569	122.018	129.622
NRRL3_00959	1584	0.201777	0.340302	0.254781	0.243686	0.352574
NRRL3_00960	1449	13.4915	13.7197	15.1042	13.0335	14.9954
NRRL3_00961	3144	8.08457	7.3702	7.43458	5.52841	6.52621
NRRL3_00962	888	0.811747	0.719	0.663388	0.173255	0.106722
NRRL3_00963	1611	0.22834	0.250383	0.191138	0.140659	0.0347381
NRRL3_00964	354	0	0	0	0	0.159497
NRRL3_00965	1140	1.73595	1.60302	1.6324	278.15	387.716
NRRL3_00966	837	214.864	220.747	249.112	172.532	177.467
NRRL3_00967	867	6.98605	6.74264	8.61221	3.03337	2.63362
NRRL3_00968	1311	13.3516	16.0813	14.0887	9.17387	8.58315
NRRL3_00969	252	0.339605	0	0.977433	0.313693	0
NRRL3_00970	459	37.8422	25.4799	13.7855	13.4918	25.0789
NRRL3_00971	252	7.73695	5.53422	6.17309	4.9725	4.5878
NRRL3_00972	690	6.53129	7.11372	5.12238	7.73339	7.27067
NRRL3_00973	1113	3.03357	2.2177	2.29384	3.49715	3.52651
NRRL3_00974	1476	12.1965	10.5885	7.34357	5.03478	8.04623
NRRL3_00975	1422	20.4297	20.3986	15.6246	6.89616	9.53945
NRRL3_00976	915	17.7779	16.4647	13.428	13.6199	17.7749
NRRL3_00977	378	8.44366	8.46527	2.7966	2.11779	2.05664
NRRL3_00978	1845	18.8414	18.2566	14.7183	13.7881	17.3733
NRRL3_00979	4149	11.3852	11.0958	9.78298	9.56778	11.8417
NRRL3_00980	1416	4.3781	3.8716	3.59738	5.16916	5.93651
NRRL3_00981	828	0	0.15035	0	0	0
NRRL3_00982	1014	5.67101	3.70227	4.02489	2.82636	2.06787
NRRL3_00983	2307	13.7721	13.4038	13.7825	11.1029	13.3548
NRRL3_00984	858	0.914047	0.751803	0.441531	0.39216	0.593547
NRRL3_00985	2079	15.3865	15.5942	13.7675	12.0917	14.9238
NRRL3_00986	3237	1.08127	0.751712	0.750779	0.326437	0.329238
NRRL3_00987	1185	5.62324	6.69185	5.43068	2.45627	3.59051
NRRL3_00988	3198	12.7209	12.6929	12.1815	10.56	11.7356
NRRL3_00989	1869	7.40767	6.86771	6.55784	7.43641	7.91894
NRRL3_00990	1053	101.104	108.243	107.73	107.851	114.233
NRRL3_00991	885	0.689921	0.206574	0.272754	0.174014	0.10719
NRRL3_00992	1395	1.13186	1.4381	1.04106	0.796612	0.857325
NRRL3_00993	1731	51.8175	52.7457	48.8515	45.1831	54.0585
NRRL3_00994	1752	21.5336	21.2466	20.3287	19.4562	20.0487
NRRL3_00995	2088	24.3963	27.1379	25.4163	22.2829	26.3342
NRRL3_00996	2403	11.7592	10.5228	11.0084	8.89115	9.50764
NRRL3_00997	753	2.67992	2.89605	3.71327	2.87002	2.51518
NRRL3_00998	5565	1.39204	1.32905	1.24007	1.07522	1.22701
NRRL3_00999	2358	13.5659	12.8906	12.525	8.74587	10.35
NRRL3_01000	2835	28.3769	27.8564	26.1938	23.6237	23.4571
NRRL3_01001	684	94.8743	88.0243	84.9828	102.965	81.6704
NRRL3_01002	1554	2.55252	2.22527	1.30153	1.362	2.12541
NRRL3_01003	1968	47.3219	36.9674	31.4095	16.6076	25.405
NRRL3_01004	750	520.091	533.605	541.423	519.035	469.941
NRRL3_01005	1407	9.05254	9.12686	9.00017	8.37824	10.0823
NRRL3_01006	741	76.8914	70.7769	75.6768	68.3111	70.443
NRRL3_01007	1170	81.711	82.5369	78.977	70.6722	76.4616
NRRL3_01008	414	184.197	177.42	189.044	203.262	174.005
NRRL3_01009	1050	14.2205	14.4023	15.563	16.1684	17.8773
NRRL3_01010	1431	82.8992	82.8136	84.0516	76.3323	81.4219
NRRL3_01011	489	26.622	24.5442	25.5667	30.5665	26.9499
NRRL3_01012	3249	26.2619	24.6909	23.969	20.9292	21.599
NRRL3_01013	756	36.0367	34.0944	35.1384	36.9261	32.6033
NRRL3_01014	1731	40.5876	41.3388	38.8186	32.3624	40.5041
NRRL3_01015	405	0.315541	0	0.7097	0.872459	1.78763
NRRL3_01016	1767	22.4643	24.3625	21.0733	20.6111	24.4008
NRRL3_01017	846	2.39357	2.47885	2.119	2.45657	3.02139
NRRL3_01018	567	0.23474	0.578348	0.170167	0.216829	0.200178
NRRL3_01019	1200	11.1204	11.3936	10.9055	12.0566	11.9508
NRRL3_01020	537	0.064394	0	0	0	0
NRRL3_01021	1095	4.96562	4.84001	3.63728	4.23223	4.76929
NRRL3_01022	2490	27.8543	28.2001	25.8867	24.4824	27.1407
NRRL3_01023	510	87.5481	83.3821	87.0939	81.1242	81.0341
NRRL3_01024	1992	18.9124	16.9425	17.1081	16.4294	17.2541
NRRL3_01025	474	21.6495	19.611	19.3931	23.4029	21.4766
NRRL3_01026	1758	11.1456	12.2215	10.0321	9.58252	10.7841
NRRL3_01027	324	1.53921	1.6878	1.15653	5.52453	6.01842
NRRL3_01028	630	2.64803	1.86292	1.83371	1.56928	1.7031
NRRL3_01029	750	4.25639	3.25438	3.88438	3.49882	3.14994
NRRL3_01030	2415	49.3881	48.227	47.2757	39.086	42.1393
NRRL3_01031	1197	0.667714	0.496064	0.39531	0.457653	0.465028
NRRL3_01032	951	0.114644	0.251108	0.24877	0.369977	0.487523
NRRL3_01033	2316	1.6737	1.56834	1.17558	1.07754	1.55576
NRRL3_01034	756	249.474	231.797	218.214	261.085	242.35
NRRL3_01035	687	60.0225	57.6925	55.7098	56.013	53.911
NRRL3_01036	660	556.108	555.622	549.781	556.073	533.222
NRRL3_01037	1059	90.7004	87.6717	96.0425	82.3947	84.9273
NRRL3_01038	1263	0.404097	0.332386	0.253737	0.279995	0.298486
NRRL3_01039	1221	1.42997	1.1069	1.32008	0.485733	0.95572
NRRL3_01040	1458	0.358501	0.486662	0.395661	0.299624	0.310359
NRRL3_01041	1053	20.7396	22.0793	20.0536	19.0176	18.1575
NRRL3_01042	570	44.5352	48.2614	45.4214	41.7807	43.4053
NRRL3_01043	348	1.30154	1.74398	2.37303	0.935362	2.13509
NRRL3_01044	4737	8.4858	9.22718	8.57893	2.24579	2.43973
NRRL3_01045	1191	56.0631	64.2306	62.4698	52.7259	60.1236
NRRL3_01046	738	10.4189	14.6637	11.8739	14.2329	10.8843
NRRL3_01047	1071	0.0248951	0.0813546	0	0.0457635	0.112291
NRRL3_01048	825	0	0.0380505	0	0.032053	0
NRRL3_01049	1248	3.72828	3.86358	5.0843	3.89791	3.63056
NRRL3_01050	1578	29.2225	27.5684	25.6494	25.5108	29.3766
NRRL3_01051	1257	0.365773	0.601514	0.529773	0.394144	0.184816
NRRL3_01052	3426	6.41314	5.64623	6.25135	6.80254	6.52249
NRRL3_01053	1590	43.1154	44.9916	41.4898	39.0126	40.965
NRRL3_01054	852	68.4688	69.8421	64.0886	57.0996	64.9526
NRRL3_01055	333	90.5504	81.7493	85.132	88.5178	77.9725
NRRL3_01056	1053	0.176435	0.110671	0.0974717	0.116476	0.17185
NRRL3_01057	777	2.94054	2.32659	1.83345	2.92244	5.49706
NRRL3_01058	1119	2.68671	3.15099	2.3691	1.87752	2.09689
NRRL3_01059	1128	4.04868	4.31268	4.13345	4.23124	5.7823
NRRL3_01060	1650	1.73213	2.04543	1.68711	1.68201	1.68193
NRRL3_01061	1857	8.43284	14.545	10.2582	8.51928	8.31478
NRRL3_01062	402	0	0	0.103766	0.0992474	0
NRRL3_01063	1098	11.3562	10.4601	13.4377	44.7405	45.0866
NRRL3_01064	1266	13.8148	13.2935	14.6837	21.9126	24.6859
NRRL3_01065	789	7.21916	7.15648	7.04237	4.64773	5.46783
NRRL3_01066	381	29.3029	24.9771	21.3108	3.61719	1.61863
NRRL3_01067	1416	1.41241	1.20033	0.64801	0.86438	0.882625
NRRL3_01068	1956	5.68382	5.25409	5.17046	5.21627	4.08271
NRRL3_01069	2526	1.51334	1.94273	1.62192	1.43196	1.10079
NRRL3_01070	1242	2.45184	2.37225	2.10922	1.90319	1.87267
NRRL3_01071	3093	0.0445847	0.00821591	0	0.00692092	0.00851219
NRRL3_01072	1794	0.0136002	0.192099	0.0131345	0.0374388	0.0307489
NRRL3_01073	1260	0.729273	0.644224	0.254455	0.336908	0.322339
NRRL3_01074	1134	0.253068	0.22709	0.0668165	0.0851382	0.15694
NRRL3_01075	1656	0.0886008	0.0324924	0.0998041	0.163545	0.0671608
NRRL3_01076	1083	0.559454	0.693443	0.775105	0.898559	1.1604
NRRL3_01077	1314	0.0580023	0.0424715	0	0.0357771	0.0658952
NRRL3_01078	1626	0.376462	0.412804	0.2182	0.361642	0.290884
NRRL3_01079	1890	7.13779	7.28371	6.72165	6.14738	6.16121
NRRL3_01080	1422	32.6558	35.2688	31.2661	31.2512	31.811
NRRL3_01081	5259	23.683	23.8063	22.4787	21.9896	27.1226
NRRL3_01082	1152	0.180629	0.222794	0.174444	0.125187	0.17959
NRRL3_01083	1176	0.0442114	0	0	0	0.0252388
NRRL3_01084	1515	0.0164867	0.0359775	0	0.241398	0.111454
NRRL3_01085	1539	0.352838	0.439634	0.340755	0.0297633	0.0730311
NRRL3_01086	2424	4.44893	4.56095	4.65074	3.70834	4.00182
NRRL3_01087	1974	31.6631	30.8457	29.7959	27.0567	31.2846
NRRL3_01088	927	47.8746	48.4805	46.0355	77.6675	70.696
NRRL3_01089	876	68.4505	63.3904	72.487	80.098	58.6036
NRRL3_01090	957	28.9303	30.5101	29.6652	29.5261	33.5115
NRRL3_01091	372	33.3107	32.2856	26.9893	34.2261	54.2844
NRRL3_01092	1476	23.7032	23.1321	22.3228	20.6515	23.0107
NRRL3_01093	2376	5.40519	5.50518	5.02959	5.17499	5.67009
NRRL3_01094	879	111.092	106.247	105.852	79.3641	91.2528
NRRL3_01095	711	0.336647	0.276974	0.243941	0.310961	0.33471
NRRL3_01096	2106	2.7928	2.81545	2.40353	1.2275	1.5609
NRRL3_01097	1476	0.151571	0.0924171	0.0813949	0.0623113	0.0766381
NRRL3_01098	1581	0.155587	0.0513011	0.105226	0.043215	0.141442
NRRL3_01099	4911	0.095708	0.0350157	0.0660344	0.0126654	0.0155775
NRRL3_01100	993	4.87367	5.43321	3.19023	1.57579	1.63052
NRRL3_01101	843	5.04293	4.6509	4.22521	4.47307	3.83221
NRRL3_01102	1977	17.6106	16.1452	15.946	16.8805	19.3209
NRRL3_01103	1671	46.7816	46.4656	46.5466	41.6217	47.246
NRRL3_01104	474	18.0414	18.6649	18.7871	20.6497	18.4468
NRRL3_01105	1953	24.1696	23.4283	23.1291	18.1522	20.0584
NRRL3_01106	1158	51.7431	52.1922	50.4906	48.7472	52.6741
NRRL3_01107	1353	28.3551	26.7644	26.8088	24.0248	25.3606
NRRL3_01108	2073	0.435568	0.565574	0.409585	0.264729	0.39069
NRRL3_01109	1026	2.67746	2.96443	1.98332	1.84893	1.97875
NRRL3_01110	1653	10.016	9.54123	10.4006	7.79172	9.24755
NRRL3_01111	1980	6.86121	7.10045	6.9989	6.15948	7.21951
NRRL3_01112	1533	13.5428	16.2274	12.177	11.6467	12.8427
NRRL3_01113	1500	116.508	115.335	118.371	106.23	104.036
NRRL3_01114	870	106.977	108.132	109.999	107.458	107.189
NRRL3_01115	1263	82.0516	81.5797	83.1034	78.5517	78.8318
NRRL3_01116	537	35.1304	35.2359	43.9638	37.5735	36.4342
NRRL3_01117	690	1.40304	1.20204	1.10101	0.972089	0.697637
NRRL3_01118	843	46.3521	43.32	44.3456	36.5227	33.5384
NRRL3_01119	1215	12.5	12.06	13.3179	13.031	12.1826
NRRL3_01120	1215	62.4568	61.0878	55.3136	40.9095	41.7614
NRRL3_01121	1521	21.3518	18.8159	17.3565	14.2591	16.3008
NRRL3_01122	780	45.911	38.61	41.6928	41.6214	40.3388
NRRL3_01123	1488	21.699	19.4261	20.4731	19.1505	18.025
NRRL3_01124	369	53.8208	62.3568	52.468	47.252	49.7523
NRRL3_01125	3528	10.75	10.529	10.1389	8.00574	9.75852
NRRL3_01126	348	293.533	285.913	291.433	262.596	295.238
NRRL3_01127	1770	18.6754	20.4482	17.5737	7.48872	11.121
NRRL3_01128	2673	36.9794	35.201	32.7293	29.9733	31.9055
NRRL3_01129	5007	27.2282	25.9649	24.8644	21.9466	22.9909
NRRL3_01130	8709	3.6947	3.63932	3.18823	2.89563	2.85658
NRRL3_01131	1530	10.41	9.57443	9.8665	6.97703	7.79278
NRRL3_01132	3417	8.01215	7.98094	7.4994	7.59801	7.01821
NRRL3_01133	567	17.5622	18.8082	16.565	17.1954	19.8855
NRRL3_01134	1899	3.13315	2.6183	3.01366	2.61403	3.60257
NRRL3_01135	2124	0.736373	0.844156	0.72193	1.31905	1.50827
NRRL3_01136	1551	3.65448	3.46718	3.14573	1.95206	3.84492
NRRL3_01137	1875	25.4108	24.8428	25.4564	24.9278	27.1071
NRRL3_01138	291	332.768	373.755	347.828	393.658	358.918
NRRL3_01139	2052	14.3708	16.8764	12.6251	7.2688	5.26666
NRRL3_01140	903	14.9968	13.9661	15.6631	14.1628	14.2616
NRRL3_01141	675	0.181319	0.297985	0.175109	0.251017	0.0518833
NRRL3_01142	1599	27.3875	30.6875	26.9386	22.024	25.5713
NRRL3_01143	1470	0.811468	0.797135	1.2897	1.07741	0.614658
NRRL3_01144	1830	1.19843	1.16973	1.20826	3.86807	3.32127
NRRL3_01145	618	2.87829	3.38155	2.82936	2.56374	2.97806
NRRL3_01146	903	12.2174	12.794	12.33	8.5486	11.1387
NRRL3_01147	1512	0.049246	0.107821	0.126562	0.0303761	0.0559474
NRRL3_01148	966	3.78424	3.81146	2.46359	1.19123	1.65618
NRRL3_01149	1053	10.0679	9.88063	7.657	3.81301	3.66032
NRRL3_01150	1152	29.8571	31.503	26.0252	11.9357	9.7099
NRRL3_01151	1668	0.614257	0.561322	0.494375	0.39181	0.265948
NRRL3_01152	1323	10.8768	11.5915	11.5566	9.95865	11.5317
NRRL3_01153	1338	24.7489	25.7522	25.5956	24.812	24.7307
NRRL3_01154	2493	21.6871	22.8364	21.4958	19.4963	21.7246
NRRL3_01155	789	23.8078	21.8684	23.3446	16.9734	21.4973
NRRL3_01156	1101	20.2775	18.1852	17.328	13.448	16.5129
NRRL3_01157	1620	77.6213	76.0477	71.4888	69.3669	70.3754
NRRL3_01158	1590	20.3996	18.0509	18.4185	17.1314	14.4212
NRRL3_01159	1113	20.9984	18.7969	18.3718	17.2894	16.7499
NRRL3_01160	933	88.9013	80.4921	83.3393	110.122	101.232
NRRL3_01161	1191	218.49	209.984	194.062	203.76	233.898
NRRL3_01162	513	80.5978	77.237	74.1913	80.7261	73.0029
NRRL3_01163	2793	9.88265	10.4736	9.20051	8.60871	9.10235
NRRL3_01164	1605	0.870971	0.670261	0.973935	0.790403	0.989492
NRRL3_01165	609	1.78624	1.72831	0.710621	1.06778	1.25362
NRRL3_01166	678	3.72985	3.30159	3.16819	1.16253	2.34867
NRRL3_01167	903	0.183562	0.402229	0.206773	0.282405	0.382035
NRRL3_01168	1068	2.17683	1.70893	1.98285	2.07927	1.82676
NRRL3_01169	2118	2.15985	2.78556	2.248	1.2715	1.39857
NRRL3_01170	1617	3.25699	3.45513	3.16009	1.67921	1.65228
NRRL3_01171	657	0.0474693	0.155124	0	0.0438473	0
NRRL3_01172	1833	1.15679	0.807258	0.888693	0.255083	0.343597
NRRL3_01173	1197	52.9264	51.5663	63.4038	23.8475	31.263
NRRL3_01174	276	0	0	0.252887	0	0
NRRL3_01175	936	0.0294642	0.0962858	0.0566287	0.027216	0
NRRL3_01176	960	0.70655	0.372044	0.600505	0.548259	0.257081
NRRL3_01177	1254	0.875997	1.00523	0.944348	0.602212	0.995201
NRRL3_01178	1632	45.0882	50.3284	44.5865	26.2238	34.1435
NRRL3_01179	1281	13.8613	13.1961	13.0606	8.43804	9.43058
NRRL3_01180	891	0.435339	0.477365	0.150347	0.1438	0.176862
NRRL3_01181	654	217.059	208.858	215.429	214.656	198.761
NRRL3_01182	1731	0.252497	0.476724	0.25739	0.129631	0.175363
NRRL3_01183	1398	0	0	0.0347823	0	0
NRRL3_01184	1698	0.0288008	0.0315811	0.0139765	0	0
NRRL3_01185	1380	0	0	0	0	0
NRRL3_01186	1380	29.307	29.1639	31.4833	24.0966	28.6036
NRRL3_01187	924	2.52108	3.28476	3.12213	6.51992	8.05269
NRRL3_01188	543	5.70084	4.94613	4.47721	10.0683	14.4469
NRRL3_01189	942	0	0	0	0	0
NRRL3_01190	1281	1.41014	1.67692	1.26596	0.38539	0.677046
NRRL3_01191	1473	3.13654	3.42084	5.43928	3.162	4.1189
NRRL3_01192	1347	0.505499	0.862127	0.596635	0.466929	0.425453
NRRL3_01193	879	13.4717	13.3852	13.0715	11.3046	11.4249
NRRL3_01194	1227	0	0.0460709	0.020389	0	0.0714797
NRRL3_01195	897	2.77283	3.17562	2.64813	1.36614	1.05028
NRRL3_01196	510	0.0700102	0.0767686	0	0	0
NRRL3_01197	1632	0.449831	0.460383	0.477855	0.706268	1.00489
NRRL3_01198	1359	0.148357	0.325153	0.286374	0.119929	0
NRRL3_01199	570	0.058644	0.0643052	0.0566358	0	0
NRRL3_01200	1503	1.86171	1.95111	1.73432	1.75009	1.60973
NRRL3_01201	1563	0.0159059	0.0347101	0.0305704	0.101973	0.0180704
NRRL3_01202	816	0.209505	0.115056	0.269662	0.0647212	0.198411
NRRL3_01203	474	0	0	0.0765088	0.362987	0.268224
NRRL3_01204	513	0.13799	0.452427	0.133265	0.761596	0.62473
NRRL3_01205	1041	19.3763	27.2092	25.4187	152.26	140.516
NRRL3_01206	768	140.153	197.917	189.137	904.64	828.808
NRRL3_01207	843	16.13	22.1545	20.8668	60.182	54.3669
NRRL3_01208	1707	18.2884	27.2694	26.6306	210.858	205.649
NRRL3_01209	849	15.3852	22.4212	22.2714	177.164	172.604
NRRL3_01210	1113	4.53848	7.21982	7.4942	32.4065	30.4809
NRRL3_01211	837	5.66352	8.76073	9.47385	36.6801	38.3735
NRRL3_01212	3783	5.83996	10.3116	8.63058	41.9208	46.0135
NRRL3_01213	1401	0.98322	1.11733	0.552538	0.627534	0.873347
NRRL3_01214	1038	0.025876	0.140746	0.0249899	0.118562	0
NRRL3_01215	1503	3.72326	3.57688	3.46848	3.43917	2.71395
NRRL3_01216	1731	0	0.015527	0	0.0130796	0
NRRL3_01217	588	2.04912	1.5184	0.963008	0.563075	0.881242
NRRL3_01218	873	3.38226	3.00906	3.26644	2.47583	2.53763
NRRL3_01219	1602	3.67461	3.91182	3.16434	2.50328	2.13959
NRRL3_01220	1935	0.82898	0.89544	0.788644	0.56004	0.407718
NRRL3_01221	552	0	0.0675976	0	0	0
NRRL3_01222	864	0.0326612	0.0712737	0	0	0
NRRL3_01223	4185	0.802471	0.862222	0.722982	0.40298	0.501752
NRRL3_01224	3843	0.0412958	0.103419	0.0797064	0	0.03353
NRRL3_01225	1971	2.21798	2.88393	2.14203	1.32109	2.18935
NRRL3_01226	1260	24.9304	23.4508	19.3435	15.8074	21.9267
NRRL3_01227	867	0	0.035653	0	0	0
NRRL3_01228	951	1.54412	1.97532	1.68451	1.69038	1.39696
NRRL3_01229	1857	1.59341	1.63359	1.58888	1.73506	1.88382
NRRL3_01230	2073	1.22626	0.94254	0.841194	1.13269	1.10672
NRRL3_01231	927	0.384235	0.486097	0.371077	0.436759	0.503627
NRRL3_01232	1458	0.221994	0.0937399	0.0166438	0.0789646	0.0195791
NRRL3_01233	885	0.0630051	0.103459	0	0	0
NRRL3_01234	429	7.50994	19.0419	19.5809	16.3006	6.29254
NRRL3_01235	1005	8.93493	9.35878	9.47895	10.5689	12.4233
NRRL3_01236	1827	6.42482	6.45194	5.606	7.18974	8.61801
NRRL3_01237	1122	0.0235174	0.204514	0.292559	12.862	14.3643
NRRL3_01238	1128	4.9509	5.17516	3.79832	4.29535	3.54833
NRRL3_01239	975	27.4269	24.5761	25.3104	22.9799	27.6025
NRRL3_01240	1371	55.4898	51.9618	49.022	41.9597	52.7318
NRRL3_01241	1212	142.021	136.68	129.741	116.254	141.272
NRRL3_01242	1308	107.702	102.845	97.5771	78.9573	94.4921
NRRL3_01243	1167	275.842	255.171	231.255	195.182	222.656
NRRL3_01244	3171	60.014	58.3539	54.7568	51.298	57.8567
NRRL3_01245	1485	11.7269	9.78161	9.48616	7.36032	8.04679
NRRL3_01246	936	0	0.0642972	0.0566287	0	0.0334736
NRRL3_01247	1377	2.77237	2.98	2.95925	1.17942	1.94787
NRRL3_01248	816	1.22043	0.994221	0.774647	0.0325216	0.277617
NRRL3_01249	705	0	0	0	0	0
NRRL3_01250	660	1.86817	1.38291	1.89438	1.16494	1.22059
NRRL3_01251	1542	0.847892	0.894666	1.01967	0.502481	0.490813
NRRL3_01252	1509	22.925	17.3162	22.235	5.01384	7.4521
NRRL3_01253	570	15.039	11.27	15.0848	3.64759	5.01397
NRRL3_01254	1500	29.7711	23.9904	28.8154	9.19711	13.3377
NRRL3_01255	1167	46.3327	37.8303	44.6603	19.584	22.3465
NRRL3_01256	1839	14.2352	12.6082	13.8236	7.19757	8.65904
NRRL3_01257	633	0	0.109335	0	0.0462801	0.0569209
NRRL3_01258	1173	0.176729	0.0244354	0.298525	0.550466	0.451438
NRRL3_01259	1737	0.237546	0.321731	0.296846	0.0259281	0.0636204
NRRL3_01260	1086	1.64796	1.72734	1.1937	0.403105	0.330617
NRRL3_01261	1053	6.41836	14.324	9.62588	1.02317	0.943888
NRRL3_01262	1254	71.4283	64.6779	55.6265	22.1246	28.7618
NRRL3_01263	1323	28.291	27.7102	24.1469	10.0646	11.7706
NRRL3_01264	1548	1.92693	1.78119	1.86094	1.41219	1.35698
NRRL3_01265	1842	0.222352	0.215149	0.151617	0.0484185	0.118954
NRRL3_01266	1548	4.82505	4.03365	3.66022	0.500244	0.958983
NRRL3_01267	222	99.8111	100.778	79.6922	9.13237	15.7227
NRRL3_01268	531	0	0	0	0	0
NRRL3_01269	1302	2.20141	2.2644	2.06959	0.557977	0.863314
NRRL3_01270	1548	0.0479304	0.0350965	0.0155322	0.294322	0.0906339
NRRL3_01271	2550	0.776386	0.460768	0.599857	0.236293	0.518887
NRRL3_01272	1305	1.53492	1.34226	1.8013	1.4178	1.36859
NRRL3_01273	2115	0.795874	0.762095	0.887685	0.352097	0.471251
NRRL3_01274	432	1.94656	1.42332	0.985135	2.05477	1.47464
NRRL3_01275	1179	0.0879325	0.0723759	0.127276	0.0204577	0.0998981
NRRL3_01276	2172	10.6554	10.9799	10.1644	8.75664	9.42221
NRRL3_01277	1332	0	0.0417959	0	0.035208	0
NRRL3_01278	1455	4.00254	4.18262	3.23778	2.32262	3.40073
NRRL3_01279	1755	0	0	0	0	0
NRRL3_01280	1590	0	0	0	0	0
NRRL3_01281	651	0.0481014	0.0527448	0	0	0
NRRL3_01282	1806	0.401082	0.278594	0.296996	0.13592	0.121621
NRRL3_01283	921	0.476774	0.0656356	0.0290476	0.27535	0.33866
NRRL3_01284	1476	13.1049	11.105	11.4377	8.96615	9.67073
NRRL3_01285	1755	18.0412	15.5901	15.0905	13.0053	15.4623
NRRL3_01286	492	29.9543	28.4881	28.0756	16.316	12.9605
NRRL3_01287	1095	0.408025	0.605232	0.231891	0.443364	0.354542
NRRL3_01288	1698	23.1984	23.7724	24.2998	18.2121	20.7228
NRRL3_01289	1515	0.0164867	0	0	0.0303067	0
NRRL3_01290	510	0.901814	0.53282	0	0.192724	0.552034
NRRL3_01291	1794	0.107859	0.0592096	0.0781568	0.0871913	0.0613448
NRRL3_01292	1500	4.67303	4.47233	4.03461	4.57576	5.06506
NRRL3_01293	2157	0.745888	0.865996	0.75212	0.516757	0.560813
NRRL3_01294	4434	0.223069	0.161235	0.205641	0.23414	0.213116
NRRL3_01295	1395	22.6159	20.7809	20.3148	24.2752	25.8567
NRRL3_01296	930	1.47091	1.93543	1.42054	4.04833	1.60424
NRRL3_01297	999	5.21325	5.06828	4.15239	4.29423	5.34263
NRRL3_01298	630	0	0	0	0	0
NRRL3_01299	963	0	0	0	0	0
NRRL3_01300	1995	3.03729	3.84185	3.00257	0.508181	0.597854
NRRL3_01301	1149	0.859855	0.868444	0.699327	0.250958	0.48856
NRRL3_01302	822	0	0	0	0	0
NRRL3_01303	1038	0	0	0	0	0
NRRL3_01304	984	0.0824301	0.0303294	0.0796073	0.0255488	0.0314231
NRRL3_01305	921	0.0598573	0.0656356	0.0290476	0.38538	0.643149
NRRL3_01306	1254	4.31807	3.50657	3.26539	2.22015	2.73061
NRRL3_01307	1344	0.319182	0.185388	0.326373	0.277495	0.341298
NRRL3_01308	450	0	0	0.0838619	0.0802099	0
NRRL3_01309	363	2.10554	0.866699	1.90642	1.33749	2.09323
NRRL3_01310	2892	0.103721	0.0525396	0.0308746	0.0148019	0
NRRL3_01311	1518	1.00991	1.00025	0.991059	0.406329	0.425743
NRRL3_01312	987	0.0821157	0.0302137	0	0.0506508	0.0313032
NRRL3_01313	864	0.64708	0.319491	0.656151	0.299003	0.735133
NRRL3_01314	687	0	0	0	0	0
NRRL3_01315	801	0	0	0.0693581	0.0333339	0
NRRL3_01316	1212	5.64285	6.25737	4.95794	2.13598	2.48249
NRRL3_01317	1524	0.0812245	0.213508	0.0471285	0.0301006	0.0186028
NRRL3_01318	1221	0.799193	0.853288	0.507849	0.427469	0.525753
NRRL3_01319	1503	0.148429	0.144694	0.175166	0.0153691	0.0563339
NRRL3_01320	882	0.409604	0.207484	0.182738	0.0293723	0.0361257
NRRL3_01321	1416	63.3035	60.3361	59.8401	29.6444	32.1285
NRRL3_01322	816	0.662678	0.879547	1.4143	0.483316	0.594441
NRRL3_01323	1776	1.06245	1.00074	0.986609	0.880742	0.8821
NRRL3_01324	1164	10.8233	9.76803	8.62454	6.87074	7.16017
NRRL3_01325	738	2.91437	2.14521	2.62182	0.700931	0.862091
NRRL3_01326	1848	22.3106	22.1079	21.6473	5.6785	10.195
NRRL3_01327	777	7.18333	6.20355	5.89499	3.95377	5.75075
NRRL3_01328	1530	6.69798	5.89339	7.04532	4.90484	5.92256
NRRL3_01329	1647	0.474835	0.471875	0.358293	0.109754	0.101284
NRRL3_01330	489	1.48796	1.79468	1.29338	1.16837	2.78868
NRRL3_01331	324	44.2475	32.7837	28.8737	43.8696	49.1042
NRRL3_01332	4263	4.1147	3.53309	3.11171	6.70859	6.66685
NRRL3_01333	864	72.4694	69.7493	49.6879	1259.49	970.001
NRRL3_01334	4248	9.43678	7.8364	5.90851	434.037	278.146
NRRL3_01335	2190	12.4357	11.0107	9.75996	15.2427	19.2497
NRRL3_01336	1590	18.8399	13.9023	11.8565	422.333	331.613
NRRL3_01337	1569	46.5523	30.4318	24.8187	937.603	619.377
NRRL3_01338	543	336.501	190.469	158.86	21442.7	14278.3
NRRL3_01339	11787	0.937129	0.698609	0.536591	89.3681	66.9939
NRRL3_01340	1083	15.6825	10.7712	8.38292	1488.18	1003.7
NRRL3_01341	354	5.00548	3.04995	3.89437	3.85318	3.00201
NRRL3_01342	2559	23.4275	22.9256	24.3035	12.4546	16.7445
NRRL3_01343	582	0.113037	0.0622829	0.163478	0.0524658	0.383979
NRRL3_01344	501	0.214891	0.0790672	0.138585	0.26444	0.0819185
NRRL3_01345	834	1.45671	2.00586	1.79933	4.19248	4.07904
NRRL3_01346	1809	2.88158	3.17438	3.09209	2.19347	2.78873
NRRL3_01347	2004	5.10423	4.54022	4.59622	5.19833	4.96077
NRRL3_01348	885	11.3788	13.6803	10.5654	6.94927	7.44312
NRRL3_01349	1080	0.171019	0.187528	0	0.0452953	0.083426
NRRL3_01350	243	4.49889	1.64714	9.77134	0.349473	0.429825
NRRL3_01351	777	5.8435	5.55059	4.78076	4.84759	5.03196
NRRL3_01352	1158	1.05346	0.933999	0.779321	0.2279	0.229382
NRRL3_01353	1476	0.4712	0.461348	0.390078	0.202162	0.153085
NRRL3_01354	1551	0	0	0	0	0
NRRL3_01355	1146	0.476792	0.323745	0.30705	0.335602	0.258075
NRRL3_01356	2235	0	0	0.0204732	0.0195817	0.0240839
NRRL3_01357	1650	0.266607	0.162485	0.185995	2.17426	1.91738
NRRL3_01358	747	0	0	0	0	0.0450486
NRRL3_01359	1116	0.140857	0.0516564	0.158668	0.108461	0.133399
NRRL3_01360	1494	74.2999	69.0852	62.688	89.7762	96.5472
NRRL3_01361	618	2.05607	2.93075	2.38269	2.37387	2.97806
NRRL3_01362	171	113.818	113.935	118.646	122.984	176.78
NRRL3_01363	780	198.823	165.035	146.639	128.489	136.957
NRRL3_01364	819	6.6609	5.09763	5.32722	4.77479	4.92676
NRRL3_01365	987	4.74716	4.60714	3.53073	3.27617	4.12242
NRRL3_01366	1578	10.2031	10.4535	9.20679	19.9281	24.0322
NRRL3_01367	3111	0.0221914	0.0324179	0.0356716	0.00687811	0
NRRL3_01368	2043	0.256326	0.30661	0.292536	2.39898	3.00348
NRRL3_01369	6750	0.0295194	0.0287765	0.0348367	0.0817406	0.0335363
NRRL3_01370	771	0.150811	0.0416517	0.327251	1.25096	0.598598
NRRL3_01371	1152	20.9722	16.8149	12.8058	14.7061	15.3205
NRRL3_01372	1839	20.6522	20.3482	19.9829	18.7619	20.2042
NRRL3_01373	1725	1.09799	0.895311	0.69338	1.36524	1.45528
NRRL3_01374	1680	0.464244	0.318222	0.350301	0.629769	0.609801
NRRL3_01375	1152	0.315932	0.445341	0.196222	0.0626979	0.384543
NRRL3_01376	1467	13.0456	13.5618	12.2225	11.4555	11.2985
NRRL3_01377	1914	0.450939	0.453275	0.302465	0.335562	0.384262
NRRL3_01378	1533	0.37053	0.318011	0.24898	0.476126	0.530716
NRRL3_01379	1008	0.983413	0.408204	0.744444	0.417495	0.785173
NRRL3_01380	4527	3.8537	3.26312	3.1278	1.82796	2.53561
NRRL3_01381	807	6.36815	4.84935	5.7401	4.86925	3.81851
NRRL3_01382	1077	4.89623	4.50991	4.44486	3.16592	3.78259
NRRL3_01383	1002	0	0.147067	0.129527	0.148614	0.182784
NRRL3_01384	498	0	0	0	0	0
NRRL3_01385	870	0	0	0	0	0
NRRL3_01386	1767	0	0	0	0	0
NRRL3_01387	1035	0	0	0	0	0
NRRL3_01388	1611	0.0305772	0	0.0148385	0	0.0174555
NRRL3_01389	1140	13.0182	12.2714	13.8958	15.6323	14.1929
NRRL3_01390	2196	0	0	0.0104886	0	0
NRRL3_01391	1632	0	0	0	0.0278298	0.0682867
NRRL3_01392	1545	0.750245	0.367673	0.400886	0.442394	0.417194
NRRL3_01393	1452	2.14332	1.88021	1.83811	1.6472	2.04541
NRRL3_01394	1479	46.3718	35.0031	30.7961	61.1576	66.2005
NRRL3_01395	1719	0.734934	0.526976	0.573299	0.287284	0.128588
NRRL3_01396	2361	0.139144	0.185248	0.0864211	0.119354	0.0226794
NRRL3_01397	1542	6.846	7.4718	6.02457	3.84152	4.23415
NRRL3_01398	1509	2.90267	2.69738	2.8191	4.18075	3.29766
NRRL3_01399	3939	2.08357	2.56164	1.8293	1.51106	1.3629
NRRL3_01400	585	0.0563566	0	0	0.0520566	0
NRRL3_01401	1566	0.0315848	0.0690954	0.136733	0.159809	0.125144
NRRL3_01402	927	0.207032	0.0650936	0.0858526	0.245796	0.134546
NRRL3_01403	1665	0.102708	0.0965568	0.0850409	0.0542701	0.416302
NRRL3_01404	906	2.98076	3.56865	3.14303	3.56801	3.8701
NRRL3_01405	948	2.21051	2.73865	3.46543	1.43202	2.02216
NRRL3_01406	630	2.49817	1.20561	2.65383	1.79999	1.30584
NRRL3_01407	1329	128.343	129.453	132.413	93.9797	115.869
NRRL3_01408	1803	244.286	208.639	212.722	132.65	159.544
NRRL3_01409	1641	7.00114	6.84398	6.64631	5.46253	5.95697
NRRL3_01410	1497	10.8074	12.2499	9.44632	4.31117	5.34001
NRRL3_01411	1281	46.6674	47.4053	43.7076	39.493	40.993
NRRL3_01412	1617	15.9965	13.7702	13.7371	7.56997	11.3412
NRRL3_01413	1437	0	0	0	0.0322184	0.0199117
NRRL3_01414	939	17.2002	17.8093	15.3205	13.8751	13.5334
NRRL3_01415	1689	0.591176	0.758894	0.598775	0.386283	0.376835
NRRL3_01416	1140	2.35259	2.80509	1.8309	0.464321	0.830542
NRRL3_01417	1596	2.64483	3.16992	2.01968	0.823906	0.838657
NRRL3_01418	1398	0.483972	0.4521	0.311657	0.165676	0.305552
NRRL3_01419	1053	0.0505898	0.13827	0.0974717	0.0467297	0.114662
NRRL3_01420	1797	1.0216	0.943362	0.843831	0.596033	0.778882
NRRL3_01421	1029	23.8524	21.2989	16.8328	4.33013	3.79577
NRRL3_01422	1557	7.48212	7.12901	5.91212	6.80894	9.68633
NRRL3_01423	516	25.5683	27.5892	21.0809	23.3034	27.1163
NRRL3_01424	2256	401.509	367.318	303.326	327.521	462.835
NRRL3_01425	1845	14.7444	12.8054	14.4285	13.089	13.9787
NRRL3_01426	1296	0.0197823	0	0	0.0182729	0
NRRL3_01427	930	0	0	0	0	0
NRRL3_01428	1530	3.88974	3.29188	2.89927	2.87737	3.33725
NRRL3_01429	975	0.24961	0.486351	0.134042	0.384103	0.126209
NRRL3_01430	2448	0.334253	0.78528	0.590198	0.14119	0.141113
NRRL3_01431	480	0.0775219	0	0	0	0
NRRL3_01432	981	0	0.151024	0.053364	0.178006	0.125238
NRRL3_01433	1350	0	0	0	0	0
NRRL3_01434	2070	0.390356	0.365111	0.299396	0.169737	0.130526
NRRL3_01435	1059	0.225188	0.548392	0.145065	0.323437	0.255832
NRRL3_01436	735	0.24125	0.264539	0.155455	0.259921	0.137268
NRRL3_01437	1575	1.49881	1.21555	1.14595	0.923013	1.08203
NRRL3_01438	1806	0	0	0	0	0
NRRL3_01439	708	12.9794	9.27206	8.45203	2.69491	2.73818
NRRL3_01440	309	588.311	585.271	568.165	568.978	440.922
NRRL3_01441	651	22.8605	28.6185	18.1682	2.85987	3.89616
NRRL3_01442	300	0	0.456805	0	0.959136	0
NRRL3_01443	315	0	0	0.532195	40.9261	3.95391
NRRL3_01444	3564	6.01605	4.85493	3.54273	5.68666	7.13911
NRRL3_01445	1188	8.49604	10.3884	9.50613	9.97526	10.2446
NRRL3_01446	351	0.709815	0.778336	1.23282	4.31999	1.45024
NRRL3_01447	393	3.11795	3.17482	2.58117	1.64618	1.51882
NRRL3_01448	1320	0.268524	0.315463	0.148267	0.124106	0.326839
NRRL3_01449	1584	2.5437	2.6532	1.93235	1.77657	2.16742
NRRL3_01450	330	15.3665	9.14281	10.736	19.6295	13.5579
NRRL3_01451	1644	1.05555	0.929249	0.818421	2.96594	2.02667
NRRL3_01452	1983	10.3045	9.14769	8.97511	6.37151	4.89613
NRRL3_01453	1458	1.26286	1.4409	1.35144	1.00889	0.930688
NRRL3_01454	1338	0.754722	0.579367	0.856399	0.557743	0.385958
NRRL3_01455	2580	17.1969	17.7001	16.0332	12.4946	16.105
NRRL3_01456	1089	13.4514	12.5256	12.501	12.5143	12.2914
NRRL3_01457	1638	16.5241	16.859	15.7565	17.2488	15.8559
NRRL3_01458	1875	23.7962	22.4119	19.8256	20.5128	21.9681
NRRL3_01459	1140	8.93008	8.84051	7.41118	8.24871	6.97982
NRRL3_01460	1695	11.7159	11.6661	11.3008	11.1005	11.0266
NRRL3_01461	2292	0.430999	0.405106	0.41624	0.199104	0.314816
NRRL3_01462	2382	3.76736	4.70268	3.61935	1.09037	1.3746
NRRL3_01463	1824	2.2602	1.39144	1.46801	1.94124	2.67287
NRRL3_01464	3480	9.42857	8.71011	9.24471	7.04712	8.67484
NRRL3_01465	1581	29.33	26.3495	27.6952	28.4847	28.4122
NRRL3_01466	648	35.3834	35.1716	29.8656	34.4108	33.771
NRRL3_01467	894	60.053	63.0005	52.4688	49.3265	49.631
NRRL3_01468	699	337.606	317.339	315.03	366.988	317.634
NRRL3_01469	1614	19.6889	19.8917	18.7362	15.3542	19.9365
NRRL3_01470	1242	0.88609	0.700539	0.577196	0.24758	0.140667
NRRL3_01471	1371	0.513467	0.784147	0.672921	0.389624	0.291773
NRRL3_01472	777	88.0195	85.8242	82.669	75.8718	75.9809
NRRL3_01473	5814	11.5633	12.0131	10.2223	8.18116	9.515
NRRL3_01474	3594	3.19962	3.12021	2.85799	2.22539	2.54309
NRRL3_01475	2247	39.0673	39.2745	38.975	35.2922	41.8582
NRRL3_01476	1362	0	0.0609734	0.107224	0.0172347	0.0211973
NRRL3_01477	885	0.0316593	0	0	0.0581977	0.0715787
NRRL3_01478	1071	2.14468	2.27063	2.09504	2.4364	4.2287
NRRL3_01479	801	4.681	3.80078	4.07212	4.71988	6.73871
NRRL3_01480	2622	13.9744	12.2529	12.0838	14.2178	18.715
NRRL3_01481	924	111.864	110.598	108.806	114.286	120.415
NRRL3_01482	207	5214.24	6715.7	7022.34	6189.98	7065.7
NRRL3_01483	3357	11.6586	11.1591	11.2791	9.54459	9.53031
NRRL3_01484	1818	0.0266642	0.0292383	0.0129396	0	0.0302927
NRRL3_01485	1005	81.3457	73.172	76.9631	76.2475	71.2354
NRRL3_01486	2010	13.0442	13.5362	12.9296	10.4826	11.9497
NRRL3_01487	639	81.0746	76.1321	83.2598	72.8095	75.7091
NRRL3_01488	1518	57.6537	57.6653	59.1082	52.8184	58.6717
NRRL3_01489	2463	0.578622	0.457686	0.458055	0.394306	0.614261
NRRL3_01490	3756	17.5804	15.3069	13.9476	11.35	14.659
NRRL3_01491	1386	1.39385	0.952848	1.11888	1.15375	1.11058
NRRL3_01492	1287	11.02	12.9717	11.5581	6.62198	7.02272
NRRL3_01493	1098	14.99	16.6993	12.4911	9.20885	10.104
NRRL3_01494	822	5.6621	5.22445	4.90142	5.96352	6.07961
NRRL3_01495	1269	3.21322	3.94179	3.23894	3.74711	4.08394
NRRL3_01496	2505	2.4955	2.49136	2.52694	1.80624	1.83014
NRRL3_01497	2055	6.63002	6.90211	5.90014	5.66457	5.41588
NRRL3_01498	1551	38.0846	35.071	32.8829	30.2328	32.87
NRRL3_01499	1908	8.98524	9.74239	8.71396	7.70766	7.55248
NRRL3_01500	2646	37.6772	35.3395	34.4888	28.5535	32.477
NRRL3_01501	1758	11.7793	11.6626	9.38018	9.28983	11.191
NRRL3_01502	252	369.198	327.411	342.592	476.755	343.038
NRRL3_01503	1377	5.25274	5.65982	4.87912	4.93619	4.91081
NRRL3_01504	1137	9.7606	10.6275	10.2008	10.8571	12.2601
NRRL3_01505	1218	29.6497	32.5351	29.7341	29.1795	29.8991
NRRL3_01506	1059	7.27326	6.71471	6.75868	6.85682	7.12722
NRRL3_01507	861	100.248	102.623	95.4034	92.389	102.08
NRRL3_01508	666	34.0154	28.5556	30.5359	31.1645	31.6799
NRRL3_01509	486	890.133	884.685	810.232	808.194	840.185
NRRL3_01510	1251	37.3992	35.3206	34.2051	34.0173	32.3479
NRRL3_01511	1554	122.45	125.388	122.39	97.6872	112.907
NRRL3_01512	2196	2.90341	2.59414	2.43014	1.38072	1.34391
NRRL3_01513	1479	2.2491	2.02454	1.89654	0.930306	0.877268
NRRL3_01514	2067	10.2777	10.3118	8.549	20.208	28.6549
NRRL3_01515	1695	1.27796	1.87364	1.67791	2.90452	3.34398
NRRL3_01516	1839	34.4289	33.2722	32.352	28.7294	30.4402
NRRL3_01517	396	163.448	147.853	159.333	183.177	159.91
NRRL3_01518	1395	25.1847	24.3067	24.3743	24.6734	27.9791
NRRL3_01519	2049	10.5286	9.68664	9.82056	8.79244	9.71945
NRRL3_01520	1053	16.8383	16.4215	15.7756	15.1816	15.8128
NRRL3_01521	75	211.152	308.714	257.803	308.682	247.037
NRRL3_01522	471	16.8931	19.2196	15.4721	3.81002	4.05534
NRRL3_01523	1707	110.385	111.467	104.019	95.6077	106.037
NRRL3_01524	966	23.1805	22.8365	20.2753	24.4928	23.5963
NRRL3_01525	1170	121.57	117.095	123.991	112.662	114.931
NRRL3_01526	1242	17.0998	15.9267	16.176	12.598	14.3243
NRRL3_01527	909	5.93598	6.57543	5.20626	5.70685	5.91802
NRRL3_01528	834	1.55831	1.48591	1.63579	1.37684	1.27015
NRRL3_01529	1116	191.107	196.937	202.716	164.185	171.847
NRRL3_01530	819	73.3011	67.8242	69.5848	67.7402	71.3736
NRRL3_01531	849	6.22045	6.1679	5.11276	6.08199	6.61586
NRRL3_01532	1650	7.9791	7.19106	7.04823	5.34657	5.14637
NRRL3_01533	1437	0.347236	0.22853	0.11748	0.160451	0.2762
NRRL3_01534	1860	8.71499	9.44286	8.99097	9.06522	9.7687
NRRL3_01535	1044	0.025692	0.0560653	0.0248122	0	0
NRRL3_01536	639	110.236	130.266	132.497	122.524	138.355
NRRL3_01537	1434	92.6651	98.9591	97.4381	72.3706	96.6781
NRRL3_01538	597	387.43	361.224	340.77	364.166	339.088
NRRL3_01539	732	18.1256	18.9458	18.7525	17.9359	22.7476
NRRL3_01540	1080	8.78296	10.2729	10.1079	11.9212	12.9992
NRRL3_01541	2781	13.7869	14.1787	12.7205	12.4354	14.9734
NRRL3_01542	1152	11.2304	12.9327	10.6933	12.4981	14.1932
NRRL3_01543	852	4.84154	5.48948	5.82074	5.11095	4.49016
NRRL3_01544	1923	41.3704	38.2747	34.1429	31.9196	40.3625
NRRL3_01545	1407	14.8147	16.4594	13.3284	5.15843	4.90994
NRRL3_01546	2646	38.6336	38.0431	35.4718	33.0274	36.6538
NRRL3_01547	2964	10.8396	11.0176	10.4534	10.0269	11.9971
NRRL3_01548	4395	49.4641	48.3771	42.3999	35.02	44.025
NRRL3_01549	390	111.14	103.025	105.806	130.126	109.18
NRRL3_01550	2844	40.383	38.5137	34.767	28.4018	32.2209
NRRL3_01551	1785	29.2916	24.3382	25.5159	17.5875	18.9543
NRRL3_01552	2916	20.395	16.7491	18.5901	13.2989	14.6689
NRRL3_01553	1818	11.8465	11.7827	11.6074	14.1163	16.2316
NRRL3_01554	3360	22.7653	21.8202	19.1981	17.6093	16.9592
NRRL3_01555	1884	9.95455	10.1887	9.76137	6.89923	7.96423
NRRL3_01556	681	38.0887	41.3249	36.7412	32.9552	36.5248
NRRL3_01557	5898	7.78105	8.09857	6.77623	6.06368	6.73047
NRRL3_01558	1950	42.866	41.369	39.2897	38.655	36.4512
NRRL3_01559	1575	116.786	108.768	109.831	102.338	100.293
NRRL3_01560	717	125.286	125.173	126.13	126.508	116.425
NRRL3_01561	1221	47.5817	43.9672	43.0892	38.7656	39.3183
NRRL3_01562	2841	20.056	20.2456	18.0586	15.5682	17.3197
NRRL3_01563	1227	24.3522	22.6919	19.178	20.9301	20.708
NRRL3_01564	858	99.498	91.462	95.9017	88.8316	89.6441
NRRL3_01565	3285	32.4251	28.6441	27.1291	23.1332	23.3386
NRRL3_01566	1887	34.3142	34.5017	31.1732	24.4214	27.0732
NRRL3_01567	966	126.581	123.955	114.26	120.676	113.841
NRRL3_01568	2835	21.7144	20.4525	19.3032	19.5685	18.4511
NRRL3_01569	240	909.549	846.407	885.162	1001.07	876.488
NRRL3_01570	1878	13.1112	12.259	12.2052	10.3622	11.6402
NRRL3_01571	3108	55.0708	50.595	53.2918	45.8992	43.5321
NRRL3_01572	3831	8.77708	7.79025	7.84863	6.9063	7.22512
NRRL3_01573	1425	53.2882	48.8249	44.0002	42.424	39.1985
NRRL3_01574	2907	21.7234	20.5343	19.0654	17.7151	18.4376
NRRL3_01575	915	53.6335	55.7816	51.1009	46.7119	42.6797
NRRL3_01576	549	7.08019	4.79348	5.88648	4.83403	6.85469
NRRL3_01577	1077	57.626	59.4041	57.8513	58.0907	46.723
NRRL3_01578	2127	58.7982	53.7509	49.9326	50.2376	47.186
NRRL3_01579	6267	146.137	147.647	143.121	97.8706	88.3059
NRRL3_01580	5619	149.428	153.392	149.183	107.303	99.7211
NRRL3_01581	2223	17.9513	16.0778	17.6542	14.8078	14.6568
NRRL3_01582	1023	23.2699	26.0311	30.8625	21.8076	19.0272
NRRL3_01583	657	20.6801	20.4604	15.9323	19.0588	16.1792
NRRL3_01584	1125	503.172	480.156	483.498	473.912	519.699
NRRL3_01585	1902	23.7212	30.9755	21.1917	44.1952	43.6974
NRRL3_01586	1272	66.8842	60.7368	60.3585	66.8676	62.7451
NRRL3_01587	1515	23.5713	22.8396	22.5276	21.5767	22.4393
NRRL3_01588	1854	17.3374	17.7161	16.0418	15.7868	14.4039
NRRL3_01589	1482	51.7553	49.848	52.8774	47.8836	48.2407
NRRL3_01590	1311	303.857	281.874	260.18	427.683	414.988
NRRL3_01591	636	72.8638	68.2291	67.7042	57.6569	62.8539
NRRL3_01592	2193	4.74931	4.84172	4.43067	4.7152	5.02855
NRRL3_01593	1644	18.3879	16.3488	16.782	16.4494	19.5897
NRRL3_01594	1650	0.296213	0.373505	0.214588	0.314633	0.134709
NRRL3_01595	1437	60.0073	56.6475	57.2485	35.5526	45.5604
NRRL3_01596	1680	0.623778	0.477254	0.462353	0.348443	0.296744
NRRL3_01597	1434	0.330685	0.171862	0.285762	0.176909	0.059485
NRRL3_01598	2217	1.25574	0.991917	1.02776	0.776596	0.967242
NRRL3_01599	1482	2.36104	1.68932	1.77891	1.02093	0.989348
NRRL3_01600	909	3.21042	3.32109	2.77876	1.343	1.37655
NRRL3_01601	1530	62.0236	54.561	48.194	49.1663	51.8347
NRRL3_01602	942	0.31859	0.222426	0.167953	0.0269958	0.0989509
NRRL3_01603	1065	0.149166	0.136351	0.215968	0.183637	0.113071
NRRL3_01604	795	0.0725422	0	0	0.200355	0.246421
NRRL3_01605	411	0.71403	0.671268	0.394467	1.12998	1.38979
NRRL3_01606	1887	2.01037	1.758	1.35173	1.998	2.78984
NRRL3_01607	1203	44.0269	44.9679	43.036	36.1007	39.8783
NRRL3_01608	729	0	0	0.039599	0	0
NRRL3_01609	264	0.296755	0	0	0	0
NRRL3_01610	1281	2.26405	2.8528	2.41666	1.43095	2.52702
NRRL3_01611	954	0.712176	0.81215	0.660287	0.236989	0.582634
NRRL3_01612	486	75.8942	81.1607	66.5463	39.0777	54.0383
NRRL3_01613	513	3.09001	3.16247	3.2494	0.888424	0.468742
NRRL3_01614	978	1.98724	2.33038	1.89254	0.61204	0.56465
NRRL3_01615	1047	0	0	0	0	0
NRRL3_01616	2529	0.129105	0.0910445	0.133584	0.10223	0.0524508
NRRL3_01617	705	0	0	0	0	0
NRRL3_01618	924	0.118922	0.19544	0.114849	0.0824544	0.0677206
NRRL3_01619	450	25.4497	18.3847	11.1271	0.0802099	0.391678
NRRL3_01620	513	3.63923	1.80745	1.39298	1.14208	2.02862
NRRL3_01621	2667	1.94011	1.94615	1.15953	1.94476	2.89596
NRRL3_01622	2001	0.0239542	0.0654706	0.0576622	0.297332	0.0949101
NRRL3_01623	201	0.961887	1.28887	0.928948	0.296822	1.45663
NRRL3_01624	1542	5.91829	5.78805	4.26359	3.50171	4.08877
NRRL3_01625	438	14.3607	13.7664	16.3983	13.5152	15.1862
NRRL3_01626	240	26.8353	29.4258	14.2744	23.3509	16.3501
NRRL3_01627	849	0.198845	0.363159	0.47961	1.06995	1.69183
NRRL3_01628	840	1.04043	0.846542	0.810383	0.310223	0.495901
NRRL3_01629	513	104.351	98.541	92.1588	95.2478	83.2981
NRRL3_01630	1248	0.778595	0.786372	1.0091	0.58674	0.605288
NRRL3_01631	606	6.5613	6.49849	8.32942	8.79752	8.476
NRRL3_01632	1386	0.0182806	0	0.0351344	0.0168858	0
NRRL3_01633	684	1.24295	1.80086	1.54323	2.78767	2.36994
NRRL3_01634	1434	4.62733	5.37922	4.58647	8.69297	5.53368
NRRL3_01635	1113	0.447005	0.206531	0.340862	0.173978	0.267407
NRRL3_01636	1734	0	0.0154966	0	0	0
NRRL3_01637	276	0	0	0	0	0
NRRL3_01638	1011	0.344416	0.290578	0.179222	0.146964	0.180755
NRRL3_01639	921	0	0	0	0	0
NRRL3_01640	1353	1.63856	2.14379	1.22284	0.946022	0.973172
NRRL3_01641	1128	2.84571	3.52629	3.44085	2.69268	3.10154
NRRL3_01642	861	0.552564	0.534665	0.596387	0.360373	0.406326
NRRL3_01643	1401	0.0537992	0.0589927	0.0519568	0.0496942	0.0408144
NRRL3_01644	1734	0.0980868	0.0922124	0.0541881	0	0.0160554
NRRL3_01645	5019	0.249427	0.297921	0.335502	0.28387	0.293487
NRRL3_01646	246	1059.84	912.303	941.248	659.768	813.925
NRRL3_01647	1647	22.7703	20.1862	22.0621	20.6492	19.6165
NRRL3_01648	678	2.20215	2.31619	2.51728	0.622977	1.12354
NRRL3_01649	924	0	0	0	0	0
NRRL3_01650	387	0	0	0	0	0
NRRL3_01651	1599	0.0768687	0.0169924	0.0446011	0.0143141	0
NRRL3_01652	1725	112.234	117.976	115.405	140.529	133.823
NRRL3_01653	1731	0	0.015527	0.0272149	0.0130796	0
NRRL3_01654	1020	0	0.0289971	0	0.0244266	0.0300428
NRRL3_01655	1146	0	0	0	0.0211717	0
NRRL3_01656	1074	0.0985017	0.0810752	0.142574	0.113676	0.223532
NRRL3_01657	3366	4.44687	4.17001	3.74468	2.78014	2.51063
NRRL3_01658	2874	0.882951	0.827372	0.961232	0.570928	0.492478
NRRL3_01659	843	0.634833	0.549642	0.774349	0.247081	0.455647
NRRL3_01660	1254	1.60922	2.03257	1.8885	0.809157	0.948923
NRRL3_01661	450	0.344763	0.378044	0.831146	0.556704	0.782378
NRRL3_01662	1029	0.311036	0.36946	0.150318	0.0480833	0.088561
NRRL3_01663	999	0	0	0	0	0.0308328
NRRL3_01664	456	3.52711	1.8422	3.082	1.00896	1.43171
NRRL3_01665	1170	7.37012	8.49416	6.07042	4.21149	3.21862
NRRL3_01666	1254	1.91473	2.4569	1.43609	1.95677	1.66623
NRRL3_01667	3279	1.88203	1.53634	1.44735	0.998014	1.20372
NRRL3_01668	327	5.34796	4.76503	3.87402	2.16208	1.33054
NRRL3_01669	1740	0.529779	0.733755	0.403952	0.128873	0.190173
NRRL3_01670	1032	10.0383	9.30957	9.76928	8.19973	8.82444
NRRL3_01671	630	92.4642	91.8045	90.6004	91.915	84.7297
NRRL3_01672	1269	5.34185	6.34196	5.76013	7.34565	7.07257
NRRL3_01673	759	90.8175	86.5257	88.6722	91.8723	92.1337
NRRL3_01674	429	74.34	70.1949	73.9699	86.2681	87.2286
NRRL3_01675	1449	10.9135	10.1579	10.1082	9.93791	9.60651
NRRL3_01676	744	2.25057	1.12591	1.02976	3.09987	3.81259
NRRL3_01677	801	3.93067	4.38847	4.76225	1.32048	2.67949
NRRL3_01678	2424	31.9236	30.1165	29.1342	25.5121	28.9221
NRRL3_01679	852	10.4731	9.42575	8.30158	3.16404	1.45956
NRRL3_01680	528	3.27606	3.30499	3.4802	1.93692	1.71246
NRRL3_01681	891	33.2178	30.6321	30.1897	19.9198	18.9222
NRRL3_01682	348	11.5578	8.87195	9.34842	5.33863	5.0891
NRRL3_01683	507	0.350676	0.307777	0.271069	0.517883	0.557436
NRRL3_01684	285	0.239825	0.262976	0.690251	1.09886	0.27246
NRRL3_01685	843	29.588	30.2106	28.9295	32.5126	27.6199
NRRL3_01686	306	8.47111	9.93678	5.89848	13.6465	7.38626
NRRL3_01687	492	2.13502	2.01832	1.42222	1.90413	1.75666
NRRL3_01688	879	13.6614	12.8997	10.4755	11.8888	12.1075
NRRL3_01689	594	0	0.0603839	0	0.201954	0.124503
NRRL3_01690	1299	0.0587943	0.06447	0	0.0362656	0
NRRL3_01691	3678	5.63989	5.63628	5.63149	5.84792	3.92576
NRRL3_01692	576	6.51405	6.39107	4.52525	4.64484	7.07592
NRRL3_01693	1584	0.946229	0.969547	1.06418	0.816726	1.28643
NRRL3_01694	1179	0.0692593	0	0.0425665	0.0208547	0
NRRL3_01695	510	0.347278	0.152777	0.134556	0.128696	0.166466
NRRL3_01696	885	10.3288	12.0771	8.83506	9.23107	7.55019
NRRL3_01697	246	1062.01	987.536	980.306	952.959	893.512
NRRL3_01698	696	111.283	106.119	106.008	97.9922	98.878
NRRL3_01699	276	42.5215	30.9904	33.3035	65.3803	60.0894
NRRL3_01700	924	62.842	58.0145	60.4322	70.648	51.6499
NRRL3_01701	1602	32.121	31.9145	29.8825	27.7751	29.2388
NRRL3_01702	1209	0.532114	0.443502	0.493344	0.393249	0.121098
NRRL3_01703	723	0	0	0	0	0
NRRL3_01704	792	0.181731	0.159499	0.0353818	0.033841	0.165251
NRRL3_01705	954	4.72724	4.96501	5.99539	4.05091	4.01179
NRRL3_01706	2427	12.6251	11.9311	11.2992	10.8339	10.5657
NRRL3_01707	1107	3.31402	3.86753	3.68057	3.2142	2.55489
NRRL3_01708	600	4.83389	5.77164	5.13514	3.47293	2.99019
NRRL3_01709	531	0	0.0718919	0	0	0
NRRL3_01710	1434	0.504638	0.28631	0.453758	0.369726	0.336159
NRRL3_01711	1353	4.30091	4.61402	5.43022	4.38548	4.48429
NRRL3_01712	420	11.8226	13.7138	10.6629	25.5402	20.091
NRRL3_01713	1014	51.2216	43.2094	46.0543	77.7185	68.8892
NRRL3_01714	432	3.05835	1.6265	1.43252	3.33847	2.84298
NRRL3_01715	1704	0.727994	0.81392	0.799545	1.56887	1.65395
NRRL3_01716	894	1.67102	1.25559	1.25524	1.74357	1.08998
NRRL3_01717	1020	0.314452	0.402227	0.303684	0.677414	0.476223
NRRL3_01718	588	3.32256	3.15761	3.74349	3.93846	3.96339
NRRL3_01719	1107	0.710332	0.519356	0.434555	2.4271	1.3717
NRRL3_01720	4002	0.0790807	0.0619568	0.0436649	0.0209078	0.0257149
NRRL3_01721	1359	97.7747	79.9989	62.48	13.9947	18.0961
NRRL3_01722	1128	28.9408	22.6278	18.2088	4.38082	5.67717
NRRL3_01723	264	0	0.647583	0	0	0
NRRL3_01724	1218	0.569583	0.323961	0.387152	0.0586313	0.120027
NRRL3_01725	1563	3.89002	3.36757	3.45263	1.96397	1.91456
NRRL3_01726	636	9.55795	9.83237	9.51611	5.68874	8.4519
NRRL3_01727	2049	14.2897	14.0016	11.5918	5.25406	5.65765
NRRL3_01728	1176	0	0	0	0	0
NRRL3_01729	678	0	0	0	0.0419192	0.0515574
NRRL3_01730	1716	3.24246	2.93445	2.8306	0.889454	1.52826
NRRL3_01731	1890	0.025528	0.0976249	0.0859815	0	0.0290017
NRRL3_01732	1464	0.0341345	0	0	0	0.0194862
NRRL3_01733	1830	0.171317	0.0723408	0.114582	0	0.0300696
NRRL3_01734	354	2.64244	1.983	1.74649	0	0.949085
NRRL3_01735	243	140.852	122.82	116.131	15.5741	34.0498
NRRL3_01736	636	0.0497579	0.0545613	0.14321	0.0914676	0
NRRL3_01737	1230	0.146103	0.114499	0.0605863	0.0386961	0.023915
NRRL3_01738	2400	0.331791	0.684744	0.358116	0.414611	0.321524
NRRL3_01739	1416	0.176706	0.174407	0.136558	0.163223	0.260917
NRRL3_01740	1479	0.0673002	0.0369905	0.0649955	0.0466626	0.0192576
NRRL3_01741	1212	0.12749	0.0932755	0.0821509	0.0197903	0.0966392
NRRL3_01742	759	0.0388009	0.0425465	0.185877	0	0
NRRL3_01743	1068	9.8196	10.0895	10.821	3.72423	5.67641
NRRL3_01744	3642	16.473	12.9629	10.5197	6.43895	7.81316
NRRL3_01745	2007	44.5186	45.4689	42.65	40.7268	41.5625
NRRL3_01746	447	138.277	139.698	118.666	112.936	104.301
NRRL3_01747	294	0.876248	0.481616	0.213143	0	0.498984
NRRL3_01748	954	3.10413	2.93542	2.77783	4.12982	4.4
NRRL3_01749	1590	35.6722	35.8816	35.7183	41.8084	43.0352
NRRL3_01750	1353	0.0374218	0.0410344	0	0	0
NRRL3_01751	2409	0.0583928	0.0320681	0.0376267	0.0180389	0
NRRL3_01752	501	310.915	295.211	221.047	225.665	280.795
NRRL3_01753	1371	0.091841	0.221314	0.0178808	0.0848335	0.229295
NRRL3_01754	960	0	0	0	0	0
NRRL3_01755	1017	31.9289	29.248	27.1556	32.3084	28.81
NRRL3_01756	879	2.11906	2.18492	1.61893	2.16184	1.65296
NRRL3_01757	1407	0.35587	0.331719	0.171927	0.115158	0.202249
NRRL3_01758	399	2.48458	2.96123	2.71234	2.39474	3.19069
NRRL3_01759	3219	35.679	37.9384	34.67	34.5326	33.1283
NRRL3_01760	2184	1.17927	1.81506	1.34784	0.539701	0.528599
NRRL3_01761	1104	1.14016	0.937736	0.757091	3.9049	3.99332
NRRL3_01762	1347	0.0376177	0.123337	0.0363295	0.190333	0.0852606
NRRL3_01763	2826	0.032773	0.0986693	0.0869014	0.0680185	0.0279478
NRRL3_01764	1323	0.955961	1.02728	1.08937	1.69524	1.28149
NRRL3_01765	345	307.042	730.715	379.623	420.113	482.226
NRRL3_01766	1053	140.997	251.618	168.789	222.443	208.851
NRRL3_01767	564	59.1993	58.1186	49.363	221.29	156.972
NRRL3_01768	1041	12.5347	9.82573	8.65386	5.65956	6.26477
NRRL3_01769	945	1.6142	1.10638	0.946598	0.878755	1.01532
NRRL3_01770	651	6.668	7.1028	4.73787	4.66352	5.03239
NRRL3_01771	1605	0.534866	0.603252	0.442778	0.324713	0.659719
NRRL3_01772	450	0	0	0	0	0
NRRL3_01773	714	0	0	0	0	0
NRRL3_01774	1512	2.56881	4.34171	2.32284	0.785999	1.09683
NRRL3_01775	252	73.3043	73.0067	58.7791	28.2665	25.2157
NRRL3_01776	1941	4.79585	9.03046	7.13191	1.21859	0.854503
NRRL3_01777	237	0	0	0	0	0.463512
NRRL3_01778	1089	0.0726895	0.265071	0.210134	0	0
NRRL3_01779	1713	0.0568886	0.0312679	0.0412396	0.0263395	0
NRRL3_01780	1836	0.656121	0.589983	0.785699	0.593939	0.506923
NRRL3_01781	1812	13.2754	13.3451	11.5091	9.17534	9.2428
NRRL3_01782	2193	11.1247	15.8003	13.3022	1.14406	0.868781
NRRL3_01783	2289	39.7406	47.6102	39.5704	11.9483	11.4039
NRRL3_01784	1443	0.518253	0.341045	0.30037	0.143724	0.314105
NRRL3_01785	2118	0.23511	0.1351	0.10818	0.0517861	0.0891191
NRRL3_01786	1203	0.0430208	0	0	0.415373	0.583825
NRRL3_01787	2550	0.0274899	0.0301437	0.10593	4.6399	5.19831
NRRL3_01788	1206	0.469683	0.164031	0.329946	0.177599	0.315406
NRRL3_01789	1626	0.0453079	0.13221	0.0873674	0.014043	0.0343726
NRRL3_01790	2130	0.0334736	0	0.0323273	0.010375	0.0127604
NRRL3_01791	459	0	0	0	0	0
NRRL3_01792	1620	52.7402	51.0024	59.518	51.2154	49.2182
NRRL3_01793	546	1.55302	0.477314	0.240478	0.459437	1.05889
NRRL3_01794	1092	68.3536	71.2837	57.831	49.9992	60.1827
NRRL3_01795	189	21.4594	24.1535	24.343	19.5074	30.055
NRRL3_01796	831	17.9342	20.2999	19.1934	17.5089	16.006
NRRL3_01797	1074	0.27045	0.269622	0.332357	0.0456064	0.195625
NRRL3_01798	1503	0	0	0	0	0
NRRL3_01799	234	48.2966	22.5677	15.4151	17.459	43.8959
NRRL3_01800	1551	10.0098	9.79142	10.6031	9.46621	8.73659
NRRL3_01801	1863	0	0.0142942	0	0	0
NRRL3_01802	1821	0.0133736	0	0.0129157	0.036815	0
NRRL3_01803	303	18.1816	17.9433	13.0722	9.89073	8.95209
NRRL3_01804	7158	0.0123675	0.0203252	0.00598689	0	0.00353889
NRRL3_01805	1227	0	0	0	0	0
NRRL3_01806	540	0.0638251	0.13928	0	0	0
NRRL3_01807	1473	0.556622	0.480925	0.472422	0.280517	0.19176
NRRL3_01808	2121	0.826906	0.526936	0.571993	0.505802	0.304766
NRRL3_01809	1296	0.0393688	0.0646466	0.113684	0.090641	0.155985
NRRL3_01810	1896	0	0.014016	0	0.0118068	0
NRRL3_01811	564	12.2771	12.6856	12.7687	12.5397	14.4842
NRRL3_01812	3372	17.8483	17.2418	16.3746	16.4115	17.3178
NRRL3_01813	1245	26.8085	26.9412	28.549	22.5808	24.622
NRRL3_01814	1764	36.0941	33.273	29.4902	29.8793	28.3766
NRRL3_01815	1101	65.9072	63.0204	72.7629	55.0679	64.2102
NRRL3_01816	780	1.59243	1.38077	0.965792	1.74453	1.3885
NRRL3_01817	1491	0.183064	0.273664	0.192852	0.261246	0.340202
NRRL3_01818	2079	11.7426	11.6362	12.0686	10.604	11.1604
NRRL3_01819	1863	18.8698	17.8184	16.8275	15.8205	12.5224
NRRL3_01820	750	39.71	37.6777	34.2022	34.9128	38.1493
NRRL3_01821	660	15.8759	13.8757	14.5657	18.9775	18.4606
NRRL3_01822	969	34.6768	35.6057	35.7543	38.4267	33.242
NRRL3_01823	435	150.006	145.731	166.511	147.685	145.271
NRRL3_01824	1182	19.2163	18.9618	18.9594	20.1732	17.8077
NRRL3_01825	243	80.1672	89.9599	77.4219	84.4307	74.4789
NRRL3_01826	954	23.8629	22.1385	24.0082	26.6977	20.5753
NRRL3_01827	729	7.59207	6.98949	9.33164	7.98778	8.48682
NRRL3_01828	1131	3.64361	3.31264	3.56338	1.93851	2.01745
NRRL3_01829	2895	0.820324	0.646278	0.615344	0.632682	0.642442
NRRL3_01830	1977	0.398712	0.543158	0.303404	0.312505	0.370635
NRRL3_01831	639	0	0	0	0	0
NRRL3_01832	1011	13.5545	14.2244	12.6813	24.6002	31.3391
NRRL3_01833	426	106.427	115.449	112.61	115.349	110.104
NRRL3_01834	1005	46.0071	48.8399	45.9255	45.6254	46.2077
NRRL3_01835	639	226.587	228.878	216.938	188.147	175.209
NRRL3_01836	2031	0.0118394	0.0129824	0	0.0109361	0
NRRL3_01837	945	166.464	176.877	168.083	145.989	149.859
NRRL3_01838	264	2.64729	1.29195	1.42162	1.35971	4.00893
NRRL3_01839	450	0.344763	0.755146	0.166894	0.63612	0.489353
NRRL3_01840	1131	2.58288	1.69438	2.27174	1.72551	1.5721
NRRL3_01841	1710	15.4944	15.8211	17.3387	10.9902	11.7406
NRRL3_01842	399	459.664	441.996	439.335	377.515	386.294
NRRL3_01843	1029	1.19157	0.795433	0.675553	0.741822	0.912384
NRRL3_01844	1095	62.4633	60.3393	58.3552	50.2082	45.0743
NRRL3_01845	1413	15.7501	15.0584	15.6039	11.4426	12.5455
NRRL3_01846	2361	58.9651	54.442	55.3729	87.2538	105.837
NRRL3_01847	327	2275.02	2298.24	2373.3	2390.79	2406.56
NRRL3_01848	2397	26.3374	26.0733	24.6147	16.775	20.3101
NRRL3_01849	246	3.61465	1.98377	4.18834	1.67109	2.46556
NRRL3_01850	408	3.3074	3.06019	2.89478	2.29152	2.46624
NRRL3_01851	579	0	0	0.0552894	0.0528816	0.258229
NRRL3_01852	2535	51.2338	49.2454	47.6774	39.8193	45.8837
NRRL3_01853	657	180.149	180.172	160.181	149.906	172.946
NRRL3_01854	2397	6.1155	6.99509	6.60423	5.0443	5.08316
NRRL3_01855	1341	45.774	49.4294	53.055	38.128	47.3647
NRRL3_01856	1017	19.3677	19.4507	21.9275	19.6861	21.5255
NRRL3_01857	1182	7.28002	6.42464	6.20733	6.54281	6.50731
NRRL3_01858	1239	3.09942	3.91972	2.59421	2.93927	3.02825
NRRL3_01859	1701	46.8474	42.3848	38.987	36.2325	37.5286
NRRL3_01860	1395	14.8378	14.202	12.4561	9.49115	11.0612
NRRL3_01861	2664	32.7681	30.9457	30.3842	24.3543	25.4514
NRRL3_01862	687	0.485557	0.725865	0.383747	1.10029	0.90235
NRRL3_01863	1767	0.0275323	0.12031	0.0265895	0.101347	0.202457
NRRL3_01864	393	0.223745	0.123282	0.323586	3.70263	2.27761
NRRL3_01865	618	75.0797	58.3789	82.1864	2812.71	2450.05
NRRL3_01866	3888	16.6078	16.8391	16.8651	14.1473	14.5508
NRRL3_01867	1842	54.4705	54.7263	51.8604	50.9543	50.2101
NRRL3_01868	1596	13.3619	16.5739	16.4682	23.1082	23.3554
NRRL3_01869	666	45.7685	46.3963	41.8866	40.9565	48.3312
NRRL3_01870	3198	133.157	123.129	121.428	92.5864	101.781
NRRL3_01871	3837	13.9316	12.9795	11.4999	10.7974	12.2208
NRRL3_01872	1269	21.1057	17.0216	16.2715	12.7435	14.8293
NRRL3_01873	894	36.7868	41.1523	39.0828	36.6949	39.6486
NRRL3_01874	402	3427.14	3718.96	3831.33	3710.28	3881.45
NRRL3_01875	1629	15.006	14.3957	14.0424	16.0255	13.7886
NRRL3_01876	483	3734.86	3414.01	3606.09	3850.35	3489.07
NRRL3_01877	2025	26.4266	26.0115	25.09	24.3884	24.8251
NRRL3_01878	1215	26.7552	26.0912	27.0237	26.3158	25.7826
NRRL3_01879	783	0.773884	0.767811	0.605092	0.340576	0.167804
NRRL3_01880	2544	1.68484	1.476	1.53872	1.26027	1.19636
NRRL3_01881	5109	1.54759	1.1649	0.886641	0.391731	0.749988
NRRL3_01882	1563	0.67734	0.621846	0.56289	0.305629	0.483248
NRRL3_01883	1434	3.39226	3.66251	2.78891	2.47464	2.4705
NRRL3_01884	477	0	0.171004	0	0	0
NRRL3_01885	366	0	0	0.250769	0	0
NRRL3_01886	1515	42.9146	39.3965	35.423	17.7469	24.0713
NRRL3_01887	276	0	0	0	0.241874	0
NRRL3_01888	825	3.29862	2.29848	1.7589	1.49189	1.32749
NRRL3_01889	1089	0.579826	0.556357	0.746549	0.312517	0.356936
NRRL3_01890	2133	6.18477	6.41656	5.30814	3.94878	4.89454
NRRL3_01891	2295	120.232	113.932	118.727	92.5582	104.784
NRRL3_01892	3690	16.0681	15.0165	14.0688	12.2009	13.8045
NRRL3_01893	405	119.404	111.618	118.858	111.939	110.284
NRRL3_01894	2922	23.7483	22.7814	24.9453	19.6931	20.6112
NRRL3_01895	2874	9.79191	9.43464	7.54979	6.4574	7.70503
NRRL3_01896	1305	30.4227	30.2707	25.3847	25.2841	32.2672
NRRL3_01897	1104	97.7726	99.0342	95.1125	85.7935	92.6768
NRRL3_01898	2613	21.7202	22.4808	20.7874	17.82	19.9064
NRRL3_01899	786	29.3899	27.1239	24.2428	11.1029	31.0995
NRRL3_01900	501	43.0504	36.6378	31.3029	24.0706	34.9581
NRRL3_01901	663	24.4014	26.2992	27.2395	19.7972	20.6598
NRRL3_01902	603	3615.86	3746.61	3888.16	3980.83	3810.14
NRRL3_01903	1032	9.54798	9.98867	10.1929	7.81836	8.00359
NRRL3_01904	6351	13.1494	13.6575	12.433	11.3824	12.4338
NRRL3_01905	4524	12.7552	12.0981	11.4892	10.4112	12.1171
NRRL3_01906	1659	0.735742	0.90356	0.76738	0.258334	0.585153
NRRL3_01907	975	6.48292	3.85831	4.36132	1.3821	2.45525
NRRL3_01908	1563	2.99236	2.97039	2.32715	2.16762	2.23661
NRRL3_01909	1191	56.908	52.5913	57.407	44.4619	52.3221
NRRL3_01910	1824	3.29111	2.62331	2.6806	1.92903	1.99718
NRRL3_01911	1581	1.67881	1.75566	1.89152	1.4215	1.3422
NRRL3_01912	306	194.398	197.831	200.676	207.401	190.644
NRRL3_01913	1560	13.258	11.9938	12.0724	10.8323	13.2691
NRRL3_01914	1380	5.29396	4.92731	3.90043	1.04199	1.15757
NRRL3_01915	1557	13.8094	16.5127	15.4599	10.6078	11.9686
NRRL3_01916	1422	17.3205	17.1048	14.4032	11.7964	14.788
NRRL3_01917	1299	1.8363	1.39242	1.24522	0.884268	1.62017
NRRL3_01918	726	8.65613	9.80514	9.14832	836.45	985.724
NRRL3_01919	648	125.183	119.971	118.674	304.778	309.11
NRRL3_01920	1248	11.799	10.31	10.8212	10.4446	11.1705
NRRL3_01921	342	236.602	210.653	211.37	248.402	211.76
NRRL3_01922	2742	26.5616	24.9874	24.3474	22.0861	23.7495
NRRL3_01923	570	45.0578	39.6025	39.7578	42.5852	42.5478
NRRL3_01924	1581	5.67339	4.56784	3.99303	4.02015	4.60896
NRRL3_01925	993	29.0241	32.0337	33.0243	30.9859	31.5895
NRRL3_01926	2670	26.2151	26.0112	23.5216	17.6655	20.5328
NRRL3_01927	612	2529.38	2640.34	2743.72	2659.49	2665.96
NRRL3_01928	3585	7.25307	7.13985	6.75978	6.08474	7.46936
NRRL3_01929	1047	462.16	455.272	376.788	206.577	222.483
NRRL3_01930	942	14.0634	14.7864	14.6996	13.8991	13.9389
NRRL3_01931	1281	1.98604	2.04711	1.99474	1.2842	2.14349
NRRL3_01932	2007	15.1207	16.0334	15.9565	13.8024	15.5725
NRRL3_01933	1689	5.62215	6.13327	5.17903	5.4728	5.97778
NRRL3_01934	915	9.18942	9.7143	8.1787	5.1319	7.64237
NRRL3_01935	2397	2.04182	2.26035	2.04738	1.55215	1.75365
NRRL3_01936	2514	20.2659	20.951	20.5214	21.701	23.1923
NRRL3_01937	912	210.583	209.252	191.664	171.562	193.124
NRRL3_01938	969	214.397	214.245	201.662	198.838	224.065
NRRL3_01939	519	2597.22	2728.07	2758.21	2652.41	2816.42
NRRL3_01940	1362	21.8175	22.2828	20.4459	18.2075	21.2605
NRRL3_01941	969	6.95233	7.40917	7.52317	3.53343	4.28241
NRRL3_01942	1236	24.7829	24.6078	22.6735	20.5185	22.6938
NRRL3_01943	2568	16.1239	14.4406	12.6658	11.5282	12.9329
NRRL3_01944	282	458.94	407.58	477.445	572.001	493.073
NRRL3_01945	1758	25.0326	23.2948	23.5633	22.8935	21.8184
NRRL3_01946	1089	22.3384	24.3359	23.7657	21.7939	21.4549
NRRL3_01947	2313	2.51915	2.88485	3.24708	2.33632	2.29651
NRRL3_01948	2457	40.9565	41.2607	36.7438	31.5424	36.1479
NRRL3_01949	1758	53.8123	54.9132	49.4948	44.9597	47.6434
NRRL3_01950	1035	59.7804	55.5425	55.3495	58.3779	55.4423
NRRL3_01951	678	6.60554	8.13006	8.67921	8.01072	6.8408
NRRL3_01952	960	6.18719	5.39046	5.8389	6.34138	6.96494
NRRL3_01953	2364	3.56067	2.93648	2.61499	2.51944	3.23393
NRRL3_01954	2478	34.0874	30.0946	31.6008	27.257	27.1874
NRRL3_01955	285	400.581	410.09	419.198	502.274	438.906
NRRL3_01956	411	113.268	107.672	103.192	99.639	102.529
NRRL3_01957	2043	1.1647	1.31545	1.10233	0.935991	1.40258
NRRL3_01958	915	12.3726	14.7524	12.0649	9.37589	10.3034
NRRL3_01959	384	543.897	557.367	526.737	457.009	513.422
NRRL3_01960	1008	119.439	111.069	105.162	81.0203	90.7435
NRRL3_01961	4311	1.32078	1.17352	1.09406	4.73522	2.95945
NRRL3_01962	660	204	190.106	193.587	162.125	150.917
NRRL3_01963	609	0.105567	0	0.304842	0.146026	0.0602646
NRRL3_01964	1848	22.519	21.5224	21.5089	21.6911	24.7992
NRRL3_01965	2967	9.74198	10.1296	8.67428	8.74073	7.93948
NRRL3_01966	2169	90.5176	87.4464	86.0915	65.9303	73.374
NRRL3_01967	570	389.141	398.757	393.984	306.943	343.676
NRRL3_01968	927	77.1131	76.5582	75.6419	58.9259	55.8992
NRRL3_01969	2424	59.3693	62.2646	54.242	42.9569	54.7304
NRRL3_01970	2250	14.5739	13.3862	12.6087	12.5335	15.7483
NRRL3_01971	3234	15.1235	14.303	14.5236	13.7408	15.0117
NRRL3_01972	1842	89.3723	92.3237	87.6121	68.5105	82.7033
NRRL3_01973	438	301.918	266.099	264.541	312.25	260.612
NRRL3_01974	1962	0.231568	0.106992	0.141288	0.979029	1.42555
NRRL3_01975	2529	11.4638	11.2064	11.2315	11.6191	10.5322
NRRL3_01976	1446	27.5301	23.6137	27.3028	25.3659	24.8371
NRRL3_01977	939	2520.32	2469.46	2583.09	2593.92	2475.9
NRRL3_01978	1092	146.43	148.875	153.131	147.863	138.931
NRRL3_01979	447	42.206	39.7917	38.4075	41.397	39.0516
NRRL3_01980	1242	303.611	292.596	292.319	261.13	245.898
NRRL3_01981	2604	18.9804	20.1078	18.6149	19.0825	20.5388
NRRL3_01982	2016	33.8617	29.847	32.2684	29.9898	30.3863
NRRL3_01983	1317	97.5705	104.44	92.3733	95.114	102.791
NRRL3_01984	3519	11.9301	12.3089	10.8659	11.3901	14.0457
NRRL3_01985	1371	0	0	0	0	0
NRRL3_01986	1716	6.47062	5.7756	5.86617	4.78678	5.24396
NRRL3_01987	483	154.006	148.972	156.213	153.409	136.14
NRRL3_01988	1314	11.697	10.9456	11.7059	10.6621	8.27543
NRRL3_01989	573	46.9412	50.5253	46.7243	48.3604	43.383
NRRL3_01990	1296	21.702	20.4251	21.2426	19.232	17.5791
[truncated: 9,857 more rows]

## Sheet: Table ESM_4.2
Applied Microbiology and Biotechnology
Inducer-independent production of pectinases in Aspergillus niger by overexpression of the D-galacturonic acid responsive transcription factor gaaR
Ebru Alazi1, Tim Knetsch1, Marcos Di Falco2, Ian D. Reid2, Mark Arentshorst1, Jaap Visser1, Adrian Tsang2 and Arthur F.J. Ram1
1 Molecular Microbiology and Biotechnology, Institute of Biology Leiden, Leiden University, Sylviusweg 72, 2333 BE Leiden, The Netherlands
2 Centre for Structural and Functional Genomics, Concordia University, 7141 Sherbrooke Street West, Montreal, Quebec H4B1R6, Canada
E-mail: a.f.j.ram@biology.leidenuniv.nl Tel: +31 71 527 4914 Fax: +31 71 527 4900
Table ESM_4.2 Differentially expressed genes between the reference and OEgaaR strains. Genes with an expression fold change≥4 and FDR≤0.001 are highlighted. Transcriptome data for the reference strain were taken from Niu et al. 2017. Genes belonging to the GaaR/GaaX panregulon (Niu et al. 2017) are written in bold. Presence (Y) of GARE or the CreA binding motif in the 1 kb promoter region of each…
Gene ID NRRL3	FoldChange	baseMean	log2FoldChange	lfcSE	stat	pvalue	FalseDiscoveryRate	GARE	CreA binding site	Description
NRRL3_02835	926.43	3653.47	9.85554	0.172008	57.2969	0	0		Y	endo-polygalacturonase Pga28E
NRRL3_06379	208.207	173.675	7.70187	0.312293	24.6623	2.71443e-134	9.61084e-132	#N/A	#N/A	acetylesterase
NRRL3_00965	188.803	2592.07	7.56074	0.149542	50.5593	0	0		Y	pectin lyase PelA1
NRRL3_11722	178.224	453.353	7.47755	0.236994	31.5516	1.70412e-218	9.84441e-216		Y	hypothetical protein
NRRL3_08281	168.602	146.279	7.39747	0.31127	23.7655	7.60337e-125	2.38442e-122	Y	Y	exo-polygalacturonase Pgx28B
NRRL3_08325	165.12	163.183	7.36738	0.311707	23.6356	1.66049e-123	5.06266e-121	Y	Y	pectin methylesterase Pme8A
NRRL3_00660	151.43	509.756	7.24251	0.21807	33.2118	7.2706e-242	4.98763e-239		Y	carboxylesterase
NRRL3_01918	103.134	4058.32	6.68838	0.1027	65.1253	0	0		Y	xyloglucanase Xeg12A
NRRL3_10559	102.183	173.111	6.67501	0.275603	24.2197	1.37984e-129	4.58943e-127	Y	Y	glycoside hydrolase family 28 protein
NRRL3_07470	70.7727	422.073	6.14512	0.177972	34.5286	2.98806e-261	2.18646e-258	Y	Y	pectin methylesterase
NRRL3_00701	64.8599	97.1639	6.01926	0.299328	20.1093	6.12266e-90	1.24449e-87		Y	glycoside hydrolase family 79 protein
NRRL3_08195	63.7925	15122.2	5.99531	0.0721834	83.0567	0	0	Y	Y	D-galacturonic acid responsive transcription factor GaaR
NRRL3_06053	52.5539	911.501	5.71573	0.128751	44.3937	0	0		Y	acetylesterase
NRRL3_01787	49.1895	99.4681	5.62028	0.305619	18.3898	1.58446e-75	2.71734e-73	Y	Y	xyloglucanase Xeg74C
NRRL3_06195	48.7111	78.2293	5.60618	0.37686	14.876	4.71573e-50	4.38643e-48	Y	Y	hypothetical protein
NRRL3_03144	48.1216	1040.76	5.58861	0.141628	39.4597	0	0	Y	Y	exo-polygalacturonase
NRRL3_01237	47.6773	116.241	5.57523	0.281108	19.8331	1.54329e-87	2.87104e-85	Y	Y	pectin lyase
NRRL3_05260	46.555	591.297	5.54087	0.149892	36.9658	4.06208e-299	3.18467e-296	Y	Y	exo-polygalacturonase Pgx28C
NRRL3_10558	45.9345	325.875	5.52151	0.183121	30.1522	1.00409e-199	5.24805e-197	Y	Y	alpha-L-rhamnosidase
NRRL3_00958	39.4185	6471.52	5.3008	0.0787168	67.3401	0	0	Y	Y	MFS-type sugar/inositol transporter GatA
NRRL3_08805	37.8662	2912.9	5.24284	0.373815	14.0252	1.09284e-44	9.01884e-43	Y	Y	endo-polygalacturonase Pga28C
NRRL3_01865	32.3002	9901.38	5.01347	0.185895	26.9694	3.37979e-160	1.61289e-157		Y	hypothetical protein
NRRL3_06791	30.1037	8947.82	4.91187	0.119501	41.1032	0	0	Y	Y	endoglucanase
NRRL3_06244	28.0845	506.012	4.8117	0.152552	31.5413	2.35889e-218	1.29456e-215	Y	Y	glycoside hydrolase family 43 protein
NRRL3_02571	24.566	182.826	4.61859	0.373631	12.3614	4.2293e-35	2.66786e-33	Y	Y	endo-polygalacturonase Pga28I
NRRL3_08194	24.1067	6276.69	4.59136	0.0713224	64.3748	0	0	Y	Y	Repressor of D-galacturonic acid utilization GaaX
NRRL3_08833	22.618	92.4808	4.4994	0.273428	16.4555	7.6572e-61	9.66039e-59	#N/A	#N/A	hypothetical protein
NRRL3_01339	22.5491	7599.43	4.495	0.380054	11.8272	2.82273e-32	1.54141e-30	Y	Y	hybrid polyketide synthase/non-ribosomal peptide synthetase
NRRL3_02630	22.4304	944.689	4.48738	0.111738	40.16	0	0		Y	beta-galactosidase
NRRL3_07382	21.8493	49.9246	4.44952	0.343024	12.9715	1.77634e-38	1.23399e-36	Y	Y	alpha-L-fucosidase
NRRL3_05649	21.1149	14789.7	4.40019	0.0729216	60.3414	0	0	Y	Y	2-keto-3-deoxy-L-galactonate aldolase GaaC
NRRL3_01338	20.2566	51783.5	4.34032	0.378021	11.4817	1.63064e-30	8.28605e-29	Y	Y	calycin
NRRL3_09863	20.238	1311.56	4.33899	0.16771	25.8719	1.37852e-147	5.60394e-145	Y	Y	alpha-hydroxy acid dehydrogenase
NRRL3_01334	19.8233	12585.6	4.30912	0.350208	12.3045	8.56854e-35	5.34366e-33	Y	Y	non-ribosomal peptide synthetase, non-linear
NRRL3_00814	18.268	237.723	4.19125	0.18113	23.1394	1.85838e-118	4.97503e-116	Y	Y	lytic polysaccharide monooxygenase
NRRL3_06890	17.9753	59562.8	4.16794	0.0706498	58.9944	0	0	Y	Y	L-galactonate dehydratase GaaB
NRRL3_07469	17.8459	53.8226	4.15752	0.300679	13.8271	1.7491e-43	1.37129e-41	Y	Y	xylogalacturonase
NRRL3_05640	17.5148	32.013	4.1305	0.366646	11.2656	1.93974e-29	9.4206e-28	Y	Y	uncharacterized protein
NRRL3_10115	16.7715	204.742	4.06794	0.17991	22.611	3.38157e-113	8.83717e-111		Y	rhamnogalacturonan lyase
NRRL3_10643	16.5142	264.316	4.04563	0.160129	25.2649	7.76649e-141	2.93948e-138	Y	Y	arabinogalactanase Gan53A
NRRL3_05252	16.3797	393.203	4.03384	0.159035	25.3644	6.2306e-142	2.44239e-139	Y	Y	pectin methylesterase
NRRL3_09800	15.3532	215.694	3.94047	0.196357	20.0678	1.40999e-89	2.78389e-87		Y	zinc-type alcohol dehydrogenase
NRRL3_08017	13.6963	1517.79	3.77571	0.333097	11.3352	8.7842e-30	4.32356e-28		Y	carotenoid oxygenase
NRRL3_01340	13.0968	9212.29	3.71114	0.374885	9.8994	4.18778e-23	1.35991e-21	Y	Y	zinc-type alcohol dehydrogenase
NRRL3_03342	12.8513	139.005	3.68385	0.221851	16.6051	6.40526e-62	8.57368e-60		Y	short-chain dehydrogenase/reductase
NRRL3_11827	12.8306	217.239	3.68152	0.215516	17.0824	2.00841e-65	3.01977e-63		Y	fungal-specific transcription factor
NRRL3_10865	12.7081	241.025	3.66767	0.180965	20.2673	2.4985e-91	5.17426e-89		Y	alpha-N-arabinofuranosidase
NRRL3_01336	12.5452	4820.53	3.64907	0.34672	10.5245	6.65935e-26	2.61046e-24		Y	cytochrome P450
NRRL3_03768	11.6886	194.68	3.54703	0.203329	17.4448	3.7684e-68	5.99448e-66	Y	Y	alpha-N-arabinofuranosidase Abf54B
NRRL3_09810	11.3236	11.9124	3.50127	0.379275	9.23147	2.66955e-20	7.45571e-19	Y	Y	exo-polygalacturonase
NRRL3_03291	10.9905	78.4099	3.45819	0.34832	9.9282	3.13881e-23	1.02841e-21	Y	Y	heterokaryon incompatibility protein
NRRL3_01337	10.7792	9964.21	3.43018	0.356429	9.62376	6.34659e-22	1.91901e-20	Y	Y	hypothetical protein
NRRL3_06419	10.7266	803.131	3.42312	0.129105	26.5142	6.64973e-155	2.80721e-152		Y	glycoside hydrolase family 3 protein
NRRL3_01333	10.5029	7144.72	3.39272	0.324626	10.4511	1.44765e-25	5.51714e-24	Y	Y	hypothetical protein
NRRL3_05305	9.16686	44.3392	3.19643	0.305259	10.4712	1.17152e-25	4.48034e-24	Y	Y	beta-glucuronidase
NRRL3_01209	9.127	1749.51	3.19014	0.132701	24.0401	1.05915e-127	3.41919e-125	#N/A	#N/A	S-adenosyl-L-methionine dependent methyltransferase
NRRL3_08852	9.07822	16.7419	3.18241	0.37256	8.54199	1.31925e-17	3.17546e-16	Y	Y	MFS-type transporter
NRRL3_01208	9.05607	5146.7	3.17889	0.130953	24.2751	3.59696e-130	1.23376e-127	#N/A	#N/A	isocitrate/isopropylmalate dehydrogenase
NRRL3_02629	9.05394	29.7055	3.17855	0.347774	9.1397	6.2627e-20	1.70147e-18		Y	transferase
NRRL3_01368	8.17583	67.7474	3.03136	0.250558	12.0985	1.07619e-33	6.1522e-32	Y	Y	six-hairpin glycosidase-like protein
NRRL3_02638	7.91209	272.779	2.98406	0.177311	16.8295	1.48292e-63	2.11384e-61	Y	Y	uncharacterized protein
NRRL3_02479	7.81981	1259.41	2.96713	0.0899351	32.992	1.05935e-238	6.83964e-236		Y	exo-beta-1,4-galactanase
NRRL3_09847	7.64181	171.629	2.93391	0.183545	15.9847	1.6338e-57	1.92823e-55		Y	zinc-type alcohol dehydrogenase
NRRL3_05650	7.53771	12824.1	2.91413	0.0601472	48.4499	0	0	Y	Y	D-galacturonate reductase GaaA
NRRL3_00268	7.44424	342.209	2.89612	0.15193	19.0622	5.20219e-81	9.20955e-79		Y	alpha-xylosidase Axl31A
NRRL3_07468	7.34245	563.921	2.87626	0.217493	13.2246	6.32345e-40	4.59644e-38	Y	Y	carboxylesterase
NRRL3_04280	7.32311	53.002	2.87246	0.326448	8.79914	1.37873e-18	3.47086e-17	Y	Y	CoA-transferase, family III
NRRL3_00813	7.2916	18.7654	2.86623	0.372636	7.69179	1.45094e-14	2.85915e-13	Y	Y	necrosis inducing protein
NRRL3_07089	7.27804	346.669	2.86355	0.138476	20.6791	5.34457e-95	1.17324e-92	Y	Y	alpha-L-fucosidase
NRRL3_01357	7.17633	34.5466	2.84325	0.317007	8.96903	2.99138e-19	7.78043e-18	Y	Y	tripeptidyl aminopeptidase-like protein
NRRL3_04359	6.77314	36.8656	2.75982	0.310756	8.88101	6.62565e-19	1.71113e-17	Y	Y	oxidoreductase
NRRL3_00957	6.72877	145.239	2.75034	0.196404	14.0035	1.48409e-44	1.20662e-42		Y	B3/B4 domain-containing protein
NRRL3_09419	6.44837	55.2663	2.68894	0.337255	7.97301	1.54856e-15	3.26237e-14	Y	Y	hypothetical protein
NRRL3_01205	6.43783	2328.42	2.68658	0.135453	19.834	1.51359e-87	2.86434e-85	#N/A	#N/A	hypothetical protein
NRRL3_03274	6.35795	1661.67	2.66856	0.217159	12.2885	1.04386e-34	6.40079e-33		Y	MFS-type transporter
NRRL3_06369	6.29066	6.45854	2.65321	0.360349	7.36289	1.79975e-13	3.21728e-12	Y	Y	hypothetical protein
NRRL3_06215	6.27749	8.39151	2.65019	0.377288	7.02431	2.15125e-12	3.54536e-11	Y	Y	hypothetical protein
NRRL3_07429	6.27035	5.93119	2.64854	0.356037	7.43896	1.01481e-13	1.86888e-12	#N/A	#N/A	MFS-type sugar/inositol transporter
NRRL3_00035	6.17336	232.481	2.62606	0.200537	13.0951	3.51214e-39	2.48705e-37		Y	hypothetical protein
NRRL3_07900	6.04026	16.1263	2.59461	0.36742	7.06169	1.64487e-12	2.7149e-11	Y	Y	fumarylacetoacetase
NRRL3_02022	5.90573	860.219	2.56211	0.152293	16.8236	1.63885e-63	2.30616e-61		Y	myb domain-containing protein
NRRL3_02746	5.71231	364.757	2.51407	0.143059	17.5737	3.92079e-69	6.52039e-67	Y	Y	alpha-amylase
NRRL3_00728	5.62119	32.5106	2.49088	0.331728	7.50879	5.96782e-14	1.12936e-12	Y	Y	MFS-type sugar/inositol transporter
NRRL3_08834	5.55847	9.79572	2.47469	0.379767	6.51633	7.20491e-11	1.05723e-09	#N/A	#N/A	hypothetical protein
NRRL3_08412	5.54333	30.1436	2.47075	0.369083	6.69431	2.16691e-11	3.3218e-10	Y	Y	serine hydrolase FSH family protein
NRRL3_07456	5.52465	570.167	2.46588	0.111338	22.1476	1.09971e-108	2.74329e-106		Y	MFS-type transporter
NRRL3_08995	5.4712	778.126	2.45186	0.131918	18.5863	4.14988e-77	7.23002e-75	Y	Y	short-chain dehydrogenase/reductase
NRRL3_08945	5.41983	61.8246	2.43825	0.258312	9.43918	3.75723e-21	1.09972e-19	Y	Y	alpha/beta hydrolase fold protein
NRRL3_09766	5.38581	957.38	2.42916	0.163872	14.8235	1.03267e-49	9.5249e-48		Y	S-adenosyl-L-methionine dependent methyltransferase
NRRL3_01206	5.30333	10215.1	2.4069	0.120229	20.0193	3.74064e-89	7.20303e-87	#N/A	#N/A	alpha/beta hydrolase fold protein
NRRL3_02836	5.25783	179.405	2.39447	0.202685	11.8137	3.31456e-32	1.80102e-30		Y	alpha-ketoglutarate-dependent xanthine dioxygenase
NRRL3_05442	5.20936	389.165	2.38111	0.152862	15.5768	1.04627e-54	1.12587e-52	#N/A	#N/A	uncharacterized protein
NRRL3_01974	5.09946	33.2315	2.35035	0.332311	7.07273	1.51917e-12	2.51879e-11		Y	MFS-type transporter
NRRL3_01212	5.09654	3268.97	2.34952	0.21553	10.9011	1.13819e-27	4.97718e-26	#N/A	#N/A	chitinase
NRRL3_04000	5.08428	28.2976	2.34604	0.327598	7.16136	7.98819e-13	1.34683e-11	Y	Y	endo-polygalacturonase Pga28II
NRRL3_01210	5.05747	558.174	2.33842	0.164991	14.173	1.3461e-45	1.14533e-43	#N/A	#N/A	hypothetical protein
NRRL3_05625	4.94741	2892.15	2.30667	0.229604	10.0463	9.53844e-24	3.26149e-22	Y	Y	oxylipin biosynthesis fatty acid oxygenase
NRRL3_03214	4.90366	137.617	2.29386	0.221586	10.352	4.09819e-25	1.52999e-23	#N/A	#N/A	glyceraldehyde-3-phosphate dehydrogenase
NRRL3_03638	4.74623	62.8034	2.24678	0.31785	7.06869	1.56407e-12	2.58933e-11		Y	hypothetical protein
NRRL3_01211	4.74244	533.483	2.24563	0.186787	12.0224	2.71031e-33	1.53342e-31	#N/A	#N/A	hypothetical protein
NRRL3_03252	4.72853	29.9341	2.24139	0.3292	6.80861	9.85448e-12	1.5364e-10	Y	Y	MFS-type transporter
NRRL3_00267	4.72501	440.504	2.24032	0.182258	12.292	1.00006e-34	6.20152e-33		Y	xylose isomerase-like, TIM barrel domain-containing protein
NRRL3_05624	4.71844	1071.07	2.23831	0.240082	9.32312	1.12973e-20	3.22077e-19	Y	Y	uncharacterized protein
NRRL3_10546	4.65584	112.824	2.21904	0.235736	9.41324	4.81083e-21	1.39692e-19	Y	Y	MFS-type transporter
NRRL3_02257	4.44255	36.3023	2.15139	0.368589	5.83682	5.32076e-09	6.48149e-08		Y	phosphatidylethanolamine-binding protein
NRRL3_02405	4.41027	260.494	2.14087	0.204067	10.491	9.50412e-26	3.66025e-24	Y	Y	zinc finger protein, C2H2-type
NRRL3_04281	4.39287	249.55	2.13516	0.217186	9.83101	8.27836e-23	2.64908e-21	Y	Y	MFS-type transporter
NRRL3_04282	4.32944	30.3543	2.11418	0.338426	6.24709	4.18164e-10	5.6804e-09	Y	Y	aromatic-ring-hydroxylating dioxygenase, alpha subunit
NRRL3_08340	4.29459	20.9093	2.10252	0.38053	5.52524	3.29036e-08	3.64063e-07		Y	carboxymuconolactone decarboxylase-like protein
NRRL3_08758	4.27985	171.285	2.09756	0.208789	10.0463	9.53552e-24	3.26149e-22	Y	Y	hypothetical protein
NRRL3_08843	4.27858	40.142	2.09713	0.323749	6.47764	9.31662e-11	1.35085e-09		Y	P-loop containing nucleoside triphosphate hydrolase
NRRL3_04608	4.26987	106.997	2.09419	0.203484	10.2917	7.68265e-25	2.82969e-23		Y	glycoside hydrolase family 43 protein
NRRL3_06296	4.23688	9.1943	2.083	0.364714	5.71133	1.12096e-08	1.31731e-07	Y	Y	FAD-binding protein
NRRL3_03021	4.20229	148.306	2.07118	0.187992	11.0174	3.15078e-28	1.44096e-26		Y	MFS-type sugar/inositol transporter
NRRL3_05230	4.13292	168.42	2.04716	0.23977	8.53804	1.36516e-17	3.27877e-16		Y	hypothetical protein
NRRL3_08391	4.12071	26.9991	2.04289	0.322096	6.34249	2.26076e-10	3.16911e-09	#N/A	#N/A	aminotransferase, class-V
NRRL3_00310	4.11157	90.0252	2.03969	0.216553	9.41891	4.55782e-21	1.32697e-19	Y	Y	MFS-type transporter
NRRL3_10109	4.09227	111.377	2.0329	0.269996	7.52938	5.09806e-14	9.68102e-13		Y	MFS-type tetracycline resistance protein, TetA/multidrug resistance protein
NRRL3_03237	4.07688	26.7621	2.02747	0.365494	5.54719	2.90293e-08	3.23477e-07		Y	uncharacterized protein
NRRL3_00037	4.05742	23.601	2.02056	0.338203	5.97441	2.30925e-09	2.90669e-08	Y	Y	FAD-binding protein
NRRL3_02066	4.05009	197.487	2.01795	0.180781	11.1624	6.22697e-29	2.93336e-27		Y	hypothetical protein
NRRL3_11710	4.02728	858.442	2.0098	0.131572	15.2754	1.11604e-52	1.13423e-50	Y	Y	MFS-type sugar/inositol transporter
NRRL3_04660	4.00654	366.995	2.00236	0.364048	5.50025	3.79255e-08	4.15854e-07	Y	Y	hypothetical protein
NRRL3_09811	4.00603	3.85692	2.00217	0.323926	6.18096	6.37111e-10	8.51757e-09		Y	pectin lyase
NRRL3_04310	3.99124	1598.8	1.99684	0.0853086	23.4072	3.60909e-121	1.04246e-118
NRRL3_03755	3.99093	116.395	1.99672	0.194263	10.2785	8.81131e-25	3.20241e-23
NRRL3_11724	3.97648	30.9596	1.99149	0.337315	5.90395	3.5489e-09	4.38164e-08
NRRL3_01063	3.97491	833.616	1.99092	0.167196	11.9077	1.07927e-32	5.95277e-31
NRRL3_11738	3.97271	95.4794	1.99012	0.209312	9.50791	1.9454e-21	5.75544e-20
NRRL3_00134	3.94955	20.9196	1.98169	0.35506	5.58127	2.38766e-08	2.69619e-07
NRRL3_06359	3.94937	13.6748	1.98162	0.380819	5.20358	1.95485e-07	1.9577e-06
NRRL3_07619	3.93207	17.643	1.97529	0.364102	5.42511	5.79197e-08	6.1781e-07
NRRL3_01864	3.92975	6.83506	1.97444	0.379717	5.19976	1.99543e-07	1.99288e-06
NRRL3_09067	3.88989	60.8596	1.95973	0.285644	6.86075	6.85003e-12	1.07871e-10
NRRL3_01761	3.88851	62.4766	1.95922	0.25773	7.60184	2.9196e-14	5.65177e-13
NRRL3_05464	3.81664	167.646	1.9323	0.377649	5.11666	3.10988e-07	3.03684e-06
NRRL3_04706	3.79407	870.02	1.92375	0.153257	12.5524	3.8566e-36	2.49e-34
NRRL3_10547	3.79205	119.552	1.92298	0.192231	10.0035	1.47135e-23	4.9387e-22
NRRL3_11394	3.76121	129.978	1.9112	0.177484	10.7683	4.85945e-27	2.09166e-25
NRRL3_06196	3.75073	94.2272	1.90717	0.27545	6.92382	4.3961e-12	7.05433e-11
NRRL3_08367	3.72119	23.7675	1.89577	0.34966	5.42174	5.90212e-08	6.28339e-07
NRRL3_06872	3.70876	622.47	1.89094	0.127916	14.7826	1.89634e-49	1.73452e-47
NRRL3_08659	3.68748	8.87626	1.88263	0.381998	4.92838	8.29135e-07	7.59014e-06
NRRL3_11800	3.64325	7.56906	1.86523	0.329063	5.6683	1.44223e-08	1.66982e-07
NRRL3_11054	3.60303	826.704	1.84921	0.0921496	20.0675	1.42035e-89	2.78389e-87
NRRL3_06291	3.57586	6.84688	1.83829	0.364993	5.03651	4.74088e-07	4.50918e-06
NRRL3_09134	3.5665	215.655	1.83451	0.155016	11.8343	2.59416e-32	1.42367e-30
NRRL3_01786	3.54454	4.38225	1.8256	0.335008	5.44942	5.05346e-08	5.43792e-07
NRRL3_11828	3.53869	26.2495	1.82321	0.350206	5.20612	1.92826e-07	1.93284e-06
NRRL3_09767	3.49744	69.2065	1.8063	0.248762	7.26114	3.83831e-13	6.645e-12
NRRL3_05283	3.48793	23874.4	1.80237	0.0566271	31.8288	2.59041e-222	1.57958e-219
NRRL3_01961	3.37252	334.322	1.75383	0.182036	9.63447	5.71846e-22	1.73867e-20
NRRL3_00049	3.36199	502.973	1.74932	0.192841	9.07131	1.17593e-19	3.14805e-18
NRRL3_08411	3.35167	62.8491	1.74488	0.310708	5.61581	1.95643e-08	2.23685e-07
NRRL3_08571	3.35043	210.121	1.74434	0.161318	10.813	2.98589e-27	1.29538e-25
NRRL3_09768	3.34103	103.789	1.74029	0.227361	7.65431	1.94358e-14	3.79586e-13
NRRL3_03380	3.29942	2506.6	1.72221	0.0729817	23.5979	4.05208e-123	1.20204e-120
NRRL3_05232	3.29568	415.29	1.72057	0.13702	12.5571	3.63435e-36	2.36039e-34
NRRL3_00479	3.27029	484.283	1.70942	0.130356	13.1134	2.75812e-39	1.96578e-37
NRRL3_04538	3.25475	594.941	1.70255	0.111719	15.2395	1.93354e-52	1.92932e-50
NRRL3_10178	3.24715	25.1175	1.69917	0.349097	4.86733	1.13115e-06	1.01516e-05
NRRL3_10146	3.20159	106.873	1.67879	0.205671	8.16251	3.28123e-16	7.17426e-15
NRRL3_03740	3.20107	42.754	1.67856	0.370333	4.53255	5.82746e-06	4.6016e-05
NRRL3_03261	3.18906	71.809	1.67313	0.281369	5.9464	2.74099e-09	3.42265e-08
NRRL3_01144	3.16942	168.381	1.66422	0.181338	9.17744	4.41452e-20	1.21438e-18
NRRL3_01767	3.16277	1141.02	1.66119	0.261069	6.36301	1.97834e-10	2.79103e-09
NRRL3_01207	3.16094	1004.6	1.66035	0.128551	12.9159	3.66036e-38	2.51101e-36
NRRL3_03087	3.09687	14.0444	1.63081	0.367654	4.43571	9.17676e-06	6.91312e-05
NRRL3_11395	3.09329	57.8935	1.62914	0.29357	5.54942	2.86616e-08	3.19705e-07
NRRL3_00684	3.09023	5.15964	1.62771	0.362008	4.49635	6.91314e-06	5.37765e-05
NRRL3_02951	3.07483	1723.09	1.62051	0.112287	14.4318	3.26499e-47	2.89004e-45
NRRL3_08683	3.07194	282.273	1.61915	0.163077	9.92873	3.12198e-23	1.02595e-21
NRRL3_09521	3.06658	49.0937	1.61663	0.325536	4.96605	6.833e-07	6.35047e-06
NRRL3_08786	3.05697	2.75053	1.6121	0.305844	5.271	1.35681e-07	1.38792e-06
NRRL3_02849	3.03895	123.795	1.60357	0.370848	4.32408	1.53172e-05	0.000110606
NRRL3_02448	3.0383	54.987	1.60327	0.365224	4.38981	1.13448e-05	8.3909e-05
NRRL3_00895	3.00763	75.6749	1.58863	0.2743	5.79157	6.97333e-09	8.38327e-08
NRRL3_08380	3.00626	1391.54	1.58797	0.131125	12.1104	9.30937e-34	5.34972e-32
NRRL3_07669	2.97479	57.6387	1.57279	0.247461	6.35571	2.07473e-10	2.91577e-09
NRRL3_03503	2.94851	203.49	1.55998	0.236913	6.58464	4.55986e-11	6.81867e-10
NRRL3_11693	2.93243	1644.86	1.55209	0.113394	13.6876	1.20435e-42	9.3091e-41
NRRL3_06292	2.92383	5.31745	1.54786	0.329534	4.69711	2.63867e-06	2.23301e-05
NRRL3_03401	2.90091	3.83619	1.5365	0.348012	4.41509	1.00968e-05	7.54404e-05
NRRL3_01443	2.88316	25.3906	1.52765	0.308062	4.95891	7.08892e-07	6.56054e-06
NRRL3_09738	2.88105	3096.93	1.52659	0.125722	12.1426	6.28207e-34	3.64825e-32
NRRL3_00130	2.8769	14.7361	1.52451	0.368176	4.14072	3.46212e-05	0.000231708
NRRL3_06288	2.86624	14.4255	1.51916	0.37491	4.05206	5.07692e-05	0.000324731
NRRL3_01719	2.85001	33.7134	1.51097	0.327739	4.61028	4.02132e-06	3.28408e-05
NRRL3_00430	2.84781	17.4866	1.50985	0.370243	4.078	4.54242e-05	0.000294747
NRRL3_07018	2.8437	4481.66	1.50777	0.191931	7.85579	3.97252e-15	8.13477e-14
NRRL3_08328	2.8373	259.138	1.50452	0.196082	7.67289	1.68163e-14	3.296e-13
NRRL3_01919	2.83637	3461.91	1.50405	0.056503	26.6189	4.10388e-156	1.80177e-153
NRRL3_10884	2.83384	537.77	1.50276	0.122429	12.2745	1.24101e-34	7.48427e-33
NRRL3_08972	2.83153	171.423	1.50158	0.195135	7.69508	1.41401e-14	2.80147e-13
NRRL3_00936	2.83041	25.3155	1.50101	0.345427	4.34537	1.39038e-05	0.000101333
NRRL3_05648	2.81518	23.7051	1.49323	0.335904	4.4454	8.7728e-06	6.64988e-05
NRRL3_09192	2.80624	391.224	1.48864	0.143366	10.3835	2.94877e-25	1.10842e-23
NRRL3_01627	2.79444	29.1942	1.48256	0.350685	4.22761	2.36189e-05	0.000163766
NRRL3_04709	2.78958	27.0435	1.48005	0.340917	4.34137	1.41598e-05	0.000102994
NRRL3_06299	2.77791	23.0805	1.474	0.375234	3.92822	8.55785e-05	0.000519242
NRRL3_01514	2.74738	1120.36	1.45806	0.119649	12.1861	3.68599e-34	2.18689e-32
NRRL3_11118	2.73793	69.402	1.45309	0.304566	4.771	1.83313e-06	1.59559e-05
NRRL3_10724	2.73037	16006.7	1.4491	0.0678307	21.3635	2.92285e-101	6.54719e-99
NRRL3_10449	2.72948	1425.91	1.44863	0.1087	13.3268	1.61716e-40	1.19932e-38
NRRL3_00730	2.72265	84.1393	1.44501	0.21659	6.67164	2.52962e-11	3.85092e-10
NRRL3_03576	2.71506	373.057	1.44098	0.215412	6.68945	2.24015e-11	3.42449e-10
NRRL3_06719	2.70699	271.336	1.43669	0.142922	10.0523	8.97694e-24	3.10631e-22
NRRL3_01027	2.69222	15.4641	1.42879	0.36592	3.90467	9.43549e-05	0.000567785
NRRL3_01451	2.68548	85.822	1.42518	0.240174	5.93394	2.95749e-09	3.67626e-08
NRRL3_07581	2.64655	41.3972	1.40411	0.305761	4.59219	4.38613e-06	3.54769e-05
NRRL3_05826	2.6397	249.451	1.40037	0.173759	8.05931	7.67251e-16	1.64159e-14
NRRL3_08523	2.62421	25.762	1.39188	0.351542	3.95936	7.51503e-05	0.000462101
NRRL3_00118	2.62248	41.5873	1.39093	0.2866	4.8532	1.21482e-06	1.08582e-05
NRRL3_05261	2.61919	17.6908	1.38912	0.360188	3.85666	0.000114949	0.000679785
NRRL3_04063	2.5945	829.448	1.37546	0.154224	8.91859	4.72256e-19	1.22541e-17
NRRL3_11755	2.58759	970.255	1.37161	0.0852659	16.0863	3.18479e-58	3.84135e-56
NRRL3_00266	2.58043	26.8484	1.36761	0.364074	3.75641	0.000172368	0.000983021
NRRL3_04328	2.57525	3844.19	1.36471	0.13015	10.4857	1.00535e-25	3.85828e-24
NRRL3_09423	2.56512	83.9228	1.35903	0.24633	5.5171	3.44638e-08	3.80176e-07
NRRL3_02874	2.5601	3.28366	1.3562	0.327943	4.13547	3.54226e-05	0.000235778
NRRL3_08012	2.55859	10.9541	1.35535	0.381618	3.55158	0.000382927	0.00199194
NRRL3_01187	2.54964	127.589	1.35029	0.196055	6.8873	5.68609e-12	8.99288e-11
NRRL3_04329	2.54902	871.91	1.34994	0.135644	9.95209	2.46931e-23	8.1636e-22
NRRL3_10240	2.52954	1101.95	1.33887	0.122698	10.912	1.01064e-27	4.45492e-26
NRRL3_06536	2.49949	10337.6	1.32163	0.122886	10.755	5.61505e-27	2.38879e-25
NRRL3_10050	2.49348	25142.5	1.31816	0.0596549	22.0964	3.41949e-108	8.34051e-106
NRRL3_11216	2.48225	245.556	1.31165	0.143386	9.14768	5.81669e-20	1.58422e-18
NRRL3_01188	2.48128	104.998	1.31108	0.219988	5.95981	2.52531e-09	3.16053e-08
NRRL3_06839	2.48003	1265.72	1.31035	0.127306	10.293	7.57897e-25	2.8009e-23
NRRL3_06394	2.45731	627.934	1.29708	0.272242	4.76443	1.89385e-06	1.64714e-05
NRRL3_02850	2.44653	176.286	1.29074	0.366753	3.51937	0.00043258	0.00222285
NRRL3_08326	2.44143	4.86628	1.28773	0.366657	3.51207	0.000444634	0.00227945
NRRL3_01370	2.43897	8.985	1.28627	0.380366	3.38166	0.00072048	0.00347819
NRRL3_08986	2.42363	1355.53	1.27717	0.159456	8.00954	1.1514e-15	2.43503e-14
NRRL3_01366	2.41755	810.256	1.27354	0.12614	10.0963	5.73919e-24	2.00616e-22
NRRL3_07738	2.40521	10.3258	1.26617	0.381988	3.31467	0.000917512	0.0043
NRRL3_01305	2.40485	4.01762	1.26594	0.338492	3.73995	0.000184056	0.0010408
NRRL3_00763	2.39941	2736.89	1.26268	0.0780341	16.1811	6.85661e-59	8.36201e-57
NRRL3_06189	2.39249	267.266	1.25851	0.368597	3.41434	0.000639371	0.00314697
NRRL3_05537	2.37956	376.475	1.2507	0.309383	4.04255	5.28737e-05	0.00033643
NRRL3_08759	2.37948	154.931	1.25065	0.190868	6.5524	5.66189e-11	8.39796e-10
NRRL3_07017	2.37762	76.2205	1.24952	0.270343	4.62197	3.80117e-06	3.12731e-05
NRRL3_09409	2.37522	91.6533	1.24806	0.303854	4.10744	4.00061e-05	0.000262467
NRRL3_02528	2.37282	689.108	1.2466	0.175952	7.08492	1.39125e-12	2.31721e-11
NRRL3_00796	2.37089	16.9866	1.24543	0.363326	3.42786	0.00060837	0.00300922
NRRL3_04168	2.36499	937.802	1.24183	0.178885	6.94207	3.86409e-12	6.21881e-11
NRRL3_07618	2.36466	50.2258	1.24163	0.253588	4.89626	9.76776e-07	8.83849e-06
NRRL3_00624	2.36405	2386.4	1.24126	0.102405	12.1211	8.16752e-34	4.71824e-32
NRRL3_07892	2.36387	227.656	1.24115	0.166015	7.47613	7.65447e-14	1.43127e-12
NRRL3_11217	2.35756	285.16	1.2373	0.14867	8.32244	8.6172e-17	1.95823e-15
NRRL3_01084	2.35436	6.79276	1.23534	0.373939	3.30358	0.000954584	0.00444527
NRRL3_07878	2.33875	12.4402	1.22574	0.373527	3.28153	0.00103244	0.00476338
NRRL3_01345	2.33496	57.9636	1.2234	0.256793	4.76414	1.89665e-06	1.64827e-05
NRRL3_00729	2.33399	48.9555	1.2228	0.259693	4.70862	2.49402e-06	2.11548e-05
NRRL3_07894	2.32988	745.295	1.22025	0.146875	8.30812	9.72276e-17	2.20035e-15
NRRL3_04916	2.31498	6.49461	1.211	0.379485	3.19116	0.00141702	0.0062892
NRRL3_04304	2.31065	3.79651	1.2083	0.346784	3.48429	0.00049344	0.00249816
NRRL3_11730	2.30752	719.566	1.20635	0.143793	8.38944	4.88455e-17	1.11927e-15
NRRL3_10116	2.30125	70.9474	1.20242	0.219048	5.48929	4.03562e-08	4.40308e-07
NRRL3_11711	2.29996	82.2385	1.20161	0.304637	3.94441	7.99982e-05	0.000489443
NRRL3_04537	2.29933	34.2184	1.20121	0.299931	4.00496	6.20278e-05	0.000388816
NRRL3_08437	2.29853	1428.97	1.20071	0.142081	8.45089	2.89081e-17	6.77982e-16
NRRL3_05422	2.29579	162.127	1.19899	0.191225	6.27005	3.60926e-10	4.93955e-09
NRRL3_06290	2.29484	2.51876	1.1984	0.289584	4.13833	3.49842e-05	0.000233568
NRRL3_11026	2.28933	19.6466	1.19492	0.356921	3.34786	0.000814377	0.0038712
NRRL3_01832	2.2827	648.09	1.19074	0.11458	10.3922	2.69132e-25	1.01862e-23
NRRL3_00126	2.28202	14.7611	1.19031	0.36492	3.26184	0.0011069	0.00507914
NRRL3_07953	2.27566	296.469	1.18628	0.150628	7.8756	3.39119e-15	7.03624e-14
NRRL3_09876	2.27459	944.316	1.1856	0.12871	9.21141	3.21879e-20	8.94417e-19
NRRL3_10502	2.24749	64.5622	1.16831	0.267837	4.36202	1.28867e-05	9.44225e-05
NRRL3_11644	2.24494	1308.64	1.16668	0.378014	3.08634	0.00202639	0.00861414
NRRL3_07658	2.23221	1279.5	1.15847	0.110921	10.4442	1.55832e-25	5.91839e-24
NRRL3_00040	2.2186	12.7561	1.14965	0.375382	3.06262	0.00219408	0.00923753
NRRL3_01676	2.21664	49.8971	1.14837	0.295609	3.88477	0.000102429	0.000611675
NRRL3_10089	2.21018	38.2291	1.14417	0.301637	3.79318	0.00014873	0.000860547
NRRL3_08414	2.20842	201.648	1.14302	0.174641	6.54495	5.95135e-11	8.79166e-10
NRRL3_00789	2.20332	819.319	1.13968	0.135733	8.39645	4.60177e-17	1.05667e-15
NRRL3_02449	2.19743	66.2309	1.13582	0.336421	3.37617	0.00073502	0.00353996
NRRL3_02450	2.19599	254.108	1.13487	0.153742	7.38167	1.56318e-13	2.81731e-12
NRRL3_01258	2.1629	21.8946	1.11297	0.363307	3.06343	0.00218814	0.00921958
NRRL3_11027	2.14758	74.0159	1.10271	0.269058	4.09843	4.15968e-05	0.000271766
NRRL3_10218	2.1426	435.371	1.09936	0.147453	7.45568	8.94041e-14	1.66041e-12
NRRL3_02415	2.13055	1453.31	1.09122	0.37306	2.92506	0.00344385	0.0135434
NRRL3_00043	2.12973	71.7701	1.09067	0.245761	4.43794	9.08219e-06	6.85599e-05
NRRL3_04179	2.12608	187.242	1.0882	0.204303	5.32638	1.00189e-07	1.03939e-06
NRRL3_06868	2.12237	36.8026	1.08568	0.310958	3.49139	0.000480507	0.00243717
NRRL3_07535	2.1223	372.502	1.08563	0.200251	5.42135	5.91496e-08	6.29095e-07
NRRL3_02527	2.11856	91.8275	1.08308	0.245878	4.40496	1.05802e-05	7.85713e-05
NRRL3_06361	2.11519	106.272	1.08079	0.23436	4.61164	3.99498e-06	3.265e-05
NRRL3_07741	2.10189	10.6888	1.07169	0.38185	2.80656	0.00500733	0.018637
NRRL3_01270	2.10064	5.13102	1.07083	0.369083	2.90133	0.00371579	0.0144421
NRRL3_06300	2.09642	34.6289	1.06793	0.333273	3.20437	0.00135358	0.00604445
NRRL3_06242	2.08724	227.226	1.0616	0.225422	4.70938	2.48468e-06	2.10919e-05
NRRL3_01715	2.07599	70.3704	1.0538	0.258095	4.083	4.44586e-05	0.000289601
NRRL3_02665	2.0759	112.946	1.05374	0.317458	3.31929	0.000902482	0.00423588
NRRL3_04345	2.07518	103.08	1.05324	0.222556	4.73245	2.21829e-06	1.89921e-05
NRRL3_00170	2.07255	114.112	1.05141	0.245164	4.2886	1.79802e-05	0.000128484
NRRL3_06387	2.07049	75.5021	1.04997	0.241599	4.34594	1.3868e-05	0.00010114
NRRL3_05231	2.06967	323.841	1.0494	0.183433	5.72091	1.05954e-08	1.25319e-07
NRRL3_09352	2.06768	894.67	1.04801	0.113289	9.25073	2.22966e-20	6.259e-19
NRRL3_01332	2.06745	765.756	1.04786	0.115463	9.07524	1.13426e-19	3.04393e-18
NRRL3_00131	2.0659	170.237	1.04677	0.1674	6.25311	4.02371e-10	5.47943e-09
NRRL3_02012	2.06186	702.887	1.04395	0.0953993	10.9429	7.18388e-28	3.21838e-26
NRRL3_00036	2.05853	10.179	1.04162	0.380611	2.7367	0.00620597	0.0224585
NRRL3_01446	2.05489	10.6745	1.03906	0.380691	2.72941	0.00634473	0.0228477
NRRL3_01515	2.05289	141.864	1.03766	0.201394	5.15237	2.57219e-07	2.53432e-06
NRRL3_03448	2.05277	119.208	1.03757	0.199928	5.18975	2.1058e-07	2.0936e-06
NRRL3_06289	2.05087	4.4335	1.03624	0.288726	3.589	0.000331951	0.00176441
NRRL3_06190	2.04938	8.53825	1.03519	0.356334	2.9051	0.00367132	0.0142938
NRRL3_08663	2.04352	69.3151	1.03106	0.287948	3.5807	0.000342673	0.00180946
NRRL3_07563	2.04009	214.072	1.02863	0.166044	6.19492	5.83137e-10	7.82459e-09
NRRL3_09981	2.03972	112684	1.02837	0.0522279	19.6901	2.62088e-86	4.79446e-84
NRRL3_04710	2.03379	1150.25	1.02417	0.26053	3.9311	8.45571e-05	0.000513897
NRRL3_02138	2.03081	856.716	1.02205	0.0923522	11.0669	1.81576e-28	8.37385e-27
NRRL3_04707	2.02568	383.984	1.01841	0.186247	5.46805	4.55019e-08	4.9302e-07
NRRL3_00361	2.02268	38.7855	1.01627	0.299545	3.3927	0.00069207	0.00336262
NRRL3_03273	2.01981	27.1686	1.01422	0.342372	2.96233	0.00305323	0.0122845
NRRL3_09844	2.01935	52.6791	1.01389	0.278457	3.64111	0.00027147	0.00147071
NRRL3_01712	2.01517	150.247	1.0109	0.20702	4.88313	1.04413e-06	9.40918e-06
NRRL3_01622	2.01067	7.21889	1.00767	0.377723	2.66776	0.00763584	0.0267866
NRRL3_03122	2.00751	2673.98	1.00541	0.235284	4.27316	1.92724e-05	0.000137003
NRRL3_00445	2.00583	362.869	1.0042	0.16351	6.14148	8.17539e-10	1.08373e-08
NRRL3_08324	2.00279	91.2023	1.00201	0.208574	4.8041	1.55448e-06	1.36387e-05
NRRL3_04316	2.00255	371.276	1.00184	0.12672	7.90588	2.66045e-15	5.56212e-14
NRRL3_00022	2.00127	255.508	1.00092	0.188577	5.30774	1.10995e-07	1.14824e-06
NRRL3_00074	2.00039	6.42493	1.00028	0.376118	2.6595	0.00782577	0.0273553
NRRL3_11351	2.00005	580.587	1.00003	0.1137	8.79535	1.42601e-18	3.5735e-17
NRRL3_06243	1.99404	461.15	0.995691	0.123229	8.07998	6.47756e-16	1.39134e-14
NRRL3_10147	1.99356	9.80177	0.995345	0.379583	2.6222	0.00873633	0.0300439
NRRL3_05109	1.99088	950.669	0.993404	0.110539	8.98694	2.54201e-19	6.62733e-18
NRRL3_05343	1.98725	2033.83	0.990776	0.194728	5.08799	3.6187e-07	3.49331e-06
NRRL3_02137	1.98602	478.238	0.98988	0.290453	3.40806	0.000654265	0.0032102
NRRL3_07375	1.98047	12.0911	0.985843	0.381184	2.58626	0.00970225	0.0328373
NRRL3_05545	1.96921	445.246	0.97762	0.168136	5.81445	6.08319e-09	7.35342e-08
NRRL3_03174	1.96812	103.959	0.976821	0.278638	3.5057	0.000455411	0.00233034
NRRL3_03025	1.94952	4.11618	0.963121	0.327922	2.93705	0.00331355	0.0131821
NRRL3_04315	1.948	2657.13	0.961997	0.0938114	10.2546	1.12859e-24	4.08826e-23
NRRL3_01135	1.94484	89.5255	0.959653	0.215311	4.45706	8.30911e-06	6.3246e-05
NRRL3_06805	1.94452	931.481	0.959412	0.290452	3.30317	0.000955991	0.00444994
NRRL3_03936	1.94413	1141.38	0.959123	0.164295	5.83782	5.28883e-09	6.45002e-08
NRRL3_09788	1.94196	52.6972	0.957515	0.255901	3.74174	0.000182752	0.00103503
NRRL3_07318	1.94189	14.9443	0.957459	0.367108	2.60811	0.00910432	0.0311111
NRRL3_04209	1.94045	930.799	0.956392	0.10847	8.8171	1.1746e-18	2.96377e-17
NRRL3_07730	1.93075	697.804	0.949165	0.102576	9.25331	2.17644e-20	6.12529e-19
NRRL3_01585	1.93021	2212.31	0.948757	0.114141	8.31217	9.39704e-17	2.13103e-15
NRRL3_04332	1.92426	2.10506	0.944306	0.304942	3.09667	0.00195707	0.00835827
NRRL3_10262	1.92349	2824.66	0.943726	0.100714	9.37039	7.22618e-21	2.0763e-19
NRRL3_08311	1.92191	158.629	0.942538	0.208809	4.51387	6.36561e-06	4.97997e-05
NRRL3_10186	1.92062	4.53444	0.941573	0.360699	2.61041	0.00904326	0.0309603
NRRL3_06293	1.91774	3.24369	0.939405	0.339115	2.77017	0.00560275	0.0205878
NRRL3_08631	1.91673	2.0124	0.938649	0.283417	3.3119	0.000926632	0.00433784
NRRL3_00025	1.91604	148.136	0.938127	0.233136	4.02395	5.72306e-05	0.000361013
NRRL3_01699	1.91574	161.896	0.937899	0.171832	5.45822	4.80934e-08	5.19561e-07
NRRL3_01846	1.91174	6519.76	0.934887	0.084944	11.0059	3.57844e-28	1.62301e-26
NRRL3_02470	1.90391	297.785	0.928966	0.153651	6.04595	1.48536e-09	1.89794e-08
NRRL3_04994	1.90144	1875	0.927096	0.0829881	11.1714	5.62624e-29	2.68494e-27
NRRL3_00258	1.89594	2.05795	0.922913	0.302667	3.04927	0.002294	0.0096137
NRRL3_05772	1.89456	251.329	0.921864	0.154479	5.96755	2.40843e-09	3.02113e-08
NRRL3_09784	1.89363	1413.25	0.921152	0.0784652	11.7396	7.98435e-32	4.17315e-30
NRRL3_01394	1.89161	3176.29	0.919614	0.124664	7.37675	1.62205e-13	2.91386e-12
NRRL3_07842	1.88769	7048.38	0.916621	0.0594192	15.4263	1.08865e-53	1.1601e-51
NRRL3_00097	1.88622	6391.33	0.915499	0.0985396	9.29067	1.53316e-20	4.33712e-19
NRRL3_02406	1.88428	36.1097	0.914011	0.303918	3.00743	0.0026347	0.0108309
NRRL3_02554	1.88083	579.032	0.911372	0.140627	6.48079	9.12414e-11	1.32469e-09
NRRL3_08499	1.87909	84.1467	0.910031	0.286864	3.17234	0.00151215	0.00666024
NRRL3_05340	1.87907	2565.1	0.91002	0.216908	4.19542	2.72367e-05	0.000186727
NRRL3_00287	1.87891	554.698	0.909896	0.189227	4.80848	1.52079e-06	1.33538e-05
NRRL3_11531	1.87769	17.9785	0.908962	0.362998	2.50404	0.0122784	0.0399903
NRRL3_07884	1.8752	24.5917	0.907043	0.376796	2.40725	0.0160732	0.0502189
NRRL3_04875	1.87371	568.114	0.905895	0.133048	6.80879	9.84219e-12	1.5364e-10
NRRL3_04222	1.87363	1159.31	0.905839	0.108449	8.35269	6.67279e-17	1.52267e-15
NRRL3_00254	1.87357	77.5011	0.90579	0.248311	3.64781	0.000264486	0.00143429
NRRL3_07930	1.87325	196.274	0.90554	0.152649	5.93216	2.98974e-09	3.71215e-08
NRRL3_05610	1.86543	66.1914	0.899512	0.262712	3.42394	0.000617192	0.00304874
NRRL3_06430	1.86226	19.3349	0.897056	0.355462	2.52363	0.0116149	0.0381807
NRRL3_07883	1.86146	15.5995	0.896438	0.362941	2.46993	0.013514	0.0434318
NRRL3_09980	1.8612	2843.27	0.896236	0.0648604	13.8179	1.98759e-43	1.54722e-41
NRRL3_00125	1.86083	178.345	0.895945	0.172812	5.1845	2.166e-07	2.1476e-06
NRRL3_02773	1.85976	17.3388	0.89512	0.365612	2.44828	0.0143542	0.04572
NRRL3_07540	1.85502	400.697	0.891437	0.172391	5.17102	2.32816e-07	2.30008e-06
NRRL3_08045	1.85427	48.4883	0.890852	0.274739	3.24254	0.00118471	0.00540007
NRRL3_06932	1.85292	343.115	0.889799	0.154025	5.77696	7.60618e-09	9.10419e-08
NRRL3_04471	1.85009	906.632	0.887595	0.100422	8.83864	9.68928e-19	2.46751e-17
NRRL3_02201	1.84908	73.4141	0.886804	0.22309	3.97509	7.03517e-05	0.000435522
NRRL3_06794	1.84669	401.68	0.884941	0.126065	7.01972	2.2231e-12	3.65828e-11
NRRL3_11194	1.84622	34.905	0.884574	0.289389	3.0567	0.0022379	0.00940145
NRRL3_03998	1.846	944.395	0.884403	0.112792	7.841	4.46975e-15	9.11895e-14
NRRL3_01064	1.84594	830.936	0.884352	0.122324	7.22957	4.84524e-13	8.29662e-12
NRRL3_03526	1.84586	9270.78	0.884292	0.345959	2.55606	0.0105865	0.035383
NRRL3_08418	1.84269	289.371	0.88181	0.158154	5.57565	2.46612e-08	2.77907e-07
NRRL3_02862	1.84182	56.6952	0.881133	0.265144	3.32322	0.000889832	0.00418637
NRRL3_08285	1.83937	26.7385	0.879208	0.335141	2.6234	0.00870577	0.0299592
NRRL3_04711	1.83833	240.694	0.878392	0.153652	5.71675	1.08581e-08	1.28149e-07
NRRL3_09707	1.83684	184.119	0.877229	0.198837	4.41181	1.0251e-05	7.6437e-05
NRRL3_02628	1.83601	115.732	0.876574	0.198685	4.41187	1.02481e-05	7.6437e-05
NRRL3_05938	1.83371	5.9631	0.874765	0.377239	2.31886	0.0204027	0.0608424
NRRL3_08776	1.83306	439.192	0.874252	0.165036	5.29735	1.17496e-07	1.21093e-06
NRRL3_10843	1.83137	246.485	0.872923	0.147625	5.91313	3.35674e-09	4.15842e-08
NRRL3_05397	1.82928	777.286	0.871276	0.102225	8.52316	1.55257e-17	3.69653e-16
NRRL3_01197	1.82502	38.6558	0.867914	0.285772	3.03709	0.00238878	0.00993906
NRRL3_11725	1.82446	48.2154	0.86747	0.258845	3.35131	0.000804312	0.00382833
NRRL3_00655	1.81747	1112.24	0.861934	0.0844679	10.2043	1.89735e-24	6.7835e-23
NRRL3_03229	1.81348	338.205	0.85876	0.228776	3.75372	0.000174231	0.000992404
NRRL3_07111	1.81252	2194.17	0.857995	0.125217	6.85203	7.28074e-12	1.14489e-10
NRRL3_08369	1.81247	15.5079	0.857957	0.372866	2.30098	0.0213928	0.0631371
NRRL3_10350	1.8108	242.823	0.856628	0.140718	6.08755	1.14655e-09	1.49106e-08
NRRL3_05859	1.80692	663.576	0.853535	0.142444	5.99207	2.07188e-09	2.61691e-08
NRRL3_08402	1.8053	1.64134	0.852236	0.272566	3.12671	0.00176772	0.00762677
NRRL3_08808	1.80363	78.0527	0.850906	0.257439	3.30528	0.000948825	0.00442785
NRRL3_07882	1.80336	9.20883	0.850691	0.366863	2.31882	0.0204046	0.0608424
NRRL3_08742	1.80239	491.424	0.849907	0.130984	6.48865	8.6608e-11	1.25909e-09
NRRL3_05286	1.80194	1375.41	0.849548	0.0804822	10.5557	4.77972e-26	1.88713e-24
NRRL3_10619	1.7979	175.787	0.846314	0.23987	3.52822	0.000418361	0.00215786
NRRL3_06287	1.79636	85.8829	0.845073	0.214196	3.94532	7.96937e-05	0.000487852
NRRL3_01057	1.79512	66.6289	0.844083	0.26191	3.2228	0.00126942	0.00572911
NRRL3_00794	1.79433	354.353	0.843449	0.15137	5.57211	2.51672e-08	2.83318e-07
NRRL3_06294	1.79258	281.414	0.842035	0.331246	2.54203	0.0110212	0.0366461
NRRL3_02165	1.79135	42.6977	0.84105	0.27203	3.09176	0.00198974	0.00847782
NRRL3_05091	1.79083	2732.68	0.840631	0.116503	7.21555	5.37164e-13	9.14095e-12
NRRL3_09093	1.78862	6846.75	0.838846	0.068672	12.2153	2.5769e-34	1.54558e-32
NRRL3_05544	1.78584	437.634	0.836601	0.168558	4.96327	6.93146e-07	6.43108e-06
NRRL3_11094	1.78135	561.877	0.832972	0.128214	6.49672	8.2091e-11	1.19818e-09
NRRL3_07471	1.78006	2.03752	0.831927	0.292461	2.84457	0.00444713	0.0168615
NRRL3_07224	1.77888	54.6588	0.830966	0.289573	2.86962	0.0041096	0.0157827
NRRL3_07696	1.77173	1423.38	0.825159	0.082715	9.97592	1.94286e-23	6.48172e-22
NRRL3_00295	1.76751	2086.2	0.821717	0.276172	2.97538	0.00292623	0.011843
NRRL3_00239	1.76385	29.2314	0.818725	0.306571	2.67059	0.00757188	0.0266119
NRRL3_06978	1.76106	6303.52	0.816442	0.0571012	14.2982	2.24679e-46	1.95721e-44
NRRL3_07178	1.75649	160.683	0.812697	0.196322	4.13961	3.47891e-05	0.000232549
NRRL3_07187	1.75649	160.683	0.812697	0.196322	4.13961	3.47891e-05	0.000232549
NRRL3_10234	1.75595	10.1756	0.812252	0.379178	2.14214	0.0321822	0.0878905
NRRL3_02806	1.75208	1344.45	0.809069	0.114238	7.08228	1.41801e-12	2.35463e-11
NRRL3_00148	1.75152	16.0987	0.808611	0.360043	2.24587	0.0247121	0.0709496
NRRL3_08348	1.75069	211.697	0.807925	0.202573	3.98833	6.65412e-05	0.000413799
NRRL3_01088	1.75032	1847.54	0.807623	0.0910332	8.87174	7.20116e-19	1.84673e-17
NRRL3_01204	1.74911	7.92119	0.806625	0.381523	2.11423	0.034496	0.0929376
NRRL3_00177	1.7486	77.2643	0.806202	0.243721	3.30789	0.000940032	0.00439242
NRRL3_03093	1.74823	45.8505	0.805896	0.2594	3.10677	0.00189144	0.00810006
NRRL3_01633	1.74654	52.6176	0.8045	0.268827	2.99263	0.00276582	0.0113022
NRRL3_04324	1.74615	563.866	0.804175	0.280643	2.86547	0.00416389	0.0159633
NRRL3_10030	1.74568	23.7596	0.803793	0.33486	2.40039	0.0163777	0.0510107
NRRL3_04212	1.74478	1.61899	0.803046	0.268488	2.991	0.0027807	0.0113496
NRRL3_06339	1.74463	21.0689	0.80292	0.3569	2.24971	0.0244675	0.0704129
NRRL3_07670	1.74379	49.6132	0.802229	0.276403	2.90239	0.00370332	0.0144039
NRRL3_00843	1.74236	11.2624	0.801039	0.376455	2.12785	0.0333496	0.0903368
NRRL3_06859	1.74211	8.0374	0.800838	0.381748	2.09782	0.0359214	0.0961174
NRRL3_08611	1.74181	23.0773	0.800591	0.335978	2.38286	0.0171786	0.0530834
NRRL3_10976	1.74014	485.778	0.799202	0.194455	4.10997	3.95719e-05	0.000259929
NRRL3_01713	1.73988	1968.19	0.798984	0.121545	6.57357	4.91242e-11	7.31597e-10
NRRL3_08918	1.7396	143.944	0.798753	0.206455	3.86889	0.000109332	0.000650071
NRRL3_08327	1.73911	171.281	0.798353	0.204755	3.89906	9.6565e-05	0.000579179
NRRL3_09892	1.73847	62.4273	0.797818	0.270907	2.94499	0.00322968	0.0128952
NRRL3_03871	1.73833	4.30555	0.7977	0.349	2.28567	0.0222735	0.0651757
NRRL3_08032	1.73759	760.447	0.797091	0.106814	7.46239	8.4964e-14	1.58062e-12
NRRL3_04058	1.73566	84.1208	0.795485	0.249227	3.19181	0.00141386	0.00628192
NRRL3_09549	1.73449	27.9745	0.794511	0.31741	2.50311	0.0123107	0.0400719
NRRL3_04221	1.73023	1078.73	0.790965	0.108613	7.28239	3.27956e-13	5.71373e-12
NRRL3_08044	1.72739	33.7576	0.788594	0.298642	2.6406	0.00827582	0.0287
NRRL3_07361	1.72716	40.4177	0.788399	0.354814	2.22201	0.0262828	0.0746584
NRRL3_09153	1.72376	781.081	0.785555	0.162403	4.83707	1.31764e-06	1.16697e-05
NRRL3_11160	1.72145	256.207	0.783627	0.167335	4.68299	2.82722e-06	2.38337e-05
NRRL3_05342	1.72121	567.479	0.783422	0.150757	5.19657	2.02996e-07	2.02369e-06
NRRL3_02532	1.72119	13804.9	0.783403	0.0671239	11.671	1.79321e-31	9.28407e-30
NRRL3_11795	1.71731	2.77646	0.780148	0.321598	2.42585	0.0152726	0.0481701
NRRL3_10958	1.71201	151.02	0.775693	0.191238	4.05616	4.98853e-05	0.000319452
NRRL3_01335	1.7098	988.308	0.773829	0.14459	5.35189	8.70398e-08	9.09856e-07
NRRL3_03832	1.70844	667.68	0.772678	0.0917645	8.42023	3.75756e-17	8.70105e-16
NRRL3_04926	1.70804	865.065	0.772342	0.300979	2.5661	0.010285	0.0344933
NRRL3_10133	1.70607	84.5594	0.770679	0.236151	3.2635	0.00110047	0.00505176
NRRL3_09053	1.70571	29.6685	0.770374	0.308641	2.49602	0.0125595	0.0407729
NRRL3_08888	1.70297	80.4069	0.768054	0.23268	3.3009	0.000963743	0.00448222
NRRL3_10233	1.70026	1.90961	0.765757	0.287742	2.66126	0.00778482	0.0272556
NRRL3_00391	1.69789	337.926	0.763742	0.171244	4.45996	8.19753e-06	6.27495e-05
NRRL3_09278	1.69773	3193.78	0.763605	0.0511543	14.9275	2.18323e-50	2.08375e-48
NRRL3_10261	1.69421	8625.96	0.760616	0.0786126	9.6755	3.83218e-22	1.19156e-20
NRRL3_08806	1.69353	2.50704	0.760037	0.317089	2.39692	0.0165337	0.0514236
NRRL3_01296	1.69122	47.3945	0.758066	0.318664	2.37889	0.017365	0.0535087
NRRL3_11587	1.69119	242.582	0.758038	0.143604	5.27867	1.30123e-07	1.33605e-06
NRRL3_02821	1.69009	309.09	0.7571	0.203955	3.71209	0.000205558	0.00114645
NRRL3_00510	1.69001	25.9885	0.757032	0.32282	2.34506	0.0190242	0.0575687
NRRL3_03497	1.68788	2.95424	0.755217	0.316648	2.38504	0.0170774	0.0528152
NRRL3_09679	1.68781	10518.9	0.755152	0.061481	12.2827	1.12202e-34	6.84185e-33
NRRL3_08850	1.68388	63.5842	0.751789	0.252656	2.97554	0.0029247	0.0118412
NRRL3_05755	1.68159	402.893	0.749825	0.113457	6.60892	3.87143e-11	5.82891e-10
NRRL3_08747	1.68157	2025.17	0.74981	0.14398	5.20774	1.91152e-07	1.91956e-06
NRRL3_01590	1.68132	16537.4	0.749593	0.0635062	11.8035	3.74569e-32	2.01533e-30
NRRL3_03585	1.68113	935.879	0.749431	0.103032	7.27374	3.49656e-13	6.0725e-12
NRRL3_01604	1.6788	3.19334	0.747431	0.332443	2.2483	0.024557	0.0705965
NRRL3_08592	1.67803	28.3355	0.746765	0.318454	2.34497	0.0190287	0.0575687
NRRL3_10313	1.6757	136.777	0.744765	0.19865	3.74913	0.000177447	0.00100758
NRRL3_03586	1.67357	988.116	0.742932	0.0774543	9.59187	8.6505e-22	2.60131e-20
NRRL3_10622	1.67323	275.797	0.742633	0.146456	5.07069	3.96381e-07	3.80636e-06
NRRL3_01868	1.67319	1285.72	0.742605	0.104846	7.08279	1.41279e-12	2.34951e-11
NRRL3_03382	1.67193	38.5295	0.741516	0.308284	2.4053	0.0161591	0.0504586
NRRL3_01373	1.67125	73.1153	0.740927	0.233667	3.17087	0.00151985	0.00668612
NRRL3_10690	1.66951	351.012	0.739424	0.122272	6.04738	1.47223e-09	1.88556e-08
NRRL3_09460	1.66946	33.3703	0.739378	0.317449	2.32912	0.0198527	0.0596462
NRRL3_03750	1.66752	121.297	0.737702	0.194756	3.78783	0.000151972	0.000876992
NRRL3_07206	1.66591	377.982	0.736314	0.191086	3.85332	0.000116528	0.000688009
NRRL3_00068	1.665	1.36122	0.735519	0.254552	2.88946	0.00385905	0.0149197
NRRL3_00723	1.6634	195.093	0.734131	0.160989	4.56014	5.11197e-06	4.08958e-05
NRRL3_04400	1.6598	449.56	0.731012	0.11907	6.13936	8.28562e-10	1.0957e-08
NRRL3_05510	1.65965	1032.09	0.730878	0.0975185	7.49477	6.64164e-14	1.25419e-12
NRRL3_04618	1.65692	260.257	0.728505	0.138338	5.26612	1.3934e-07	1.42005e-06
NRRL3_06275	1.65613	18.9745	0.727817	0.343742	2.11734	0.0342314	0.0923835
NRRL3_08658	1.65463	1469.26	0.726512	0.146236	4.96809	6.76154e-07	6.28938e-06
NRRL3_00196	1.65335	686.316	0.725396	0.141076	5.14189	2.71986e-07	2.67501e-06
NRRL3_09121	1.65238	1773.63	0.724546	0.0699802	10.3536	4.03071e-25	1.50993e-23
NRRL3_08751	1.65155	27.2714	0.723823	0.311779	2.32159	0.020255	0.0605609
NRRL3_05175	1.64979	301.069	0.72228	0.1902	3.79747	0.000146183	0.000846257
NRRL3_05263	1.64952	26059.4	0.722043	0.0472005	15.2973	7.96395e-53	8.16937e-51
NRRL3_05341	1.64856	3904.98	0.721211	0.0936871	7.69808	1.38128e-14	2.74159e-13
NRRL3_04570	1.64522	560.073	0.718281	0.178984	4.01311	5.99237e-05	0.000376487
NRRL3_11233	1.64141	3174.62	0.714935	0.0794103	9.00305	2.19529e-19	5.76448e-18
NRRL3_09993	1.63904	38.8455	0.712855	0.315628	2.25853	0.0239128	0.0691249
NRRL3_04040	1.63808	50.3841	0.712003	0.283262	2.51359	0.011951	0.0390748
NRRL3_06463	1.63566	24.0316	0.709875	0.33973	2.08952	0.0366605	0.0976664
NRRL3_10809	1.6306	1791.6	0.705403	0.0949648	7.42805	1.1021e-13	2.01611e-12
NRRL3_02786	1.62993	610.551	0.704809	0.113955	6.18499	6.21078e-10	8.31336e-09
NRRL3_03124	1.62842	1078.21	0.70347	0.222914	3.15579	0.00160063	0.00699941
NRRL3_06332	1.62704	31365.3	0.702247	0.0680836	10.3145	6.06064e-25	2.24735e-23
NRRL3_10590	1.62517	948.07	0.700594	0.079304	8.83429	1.0074e-18	2.55955e-17
NRRL3_08633	1.62297	250.442	0.698634	0.17249	4.05028	5.11564e-05	0.000326639
NRRL3_06847	1.6156	1512.92	0.692071	0.102099	6.77846	1.21467e-11	1.88308e-10
NRRL3_11269	1.61356	247.119	0.690245	0.172733	3.99602	6.4417e-05	0.000402185
NRRL3_05882	1.6125	173.006	0.689299	0.20435	3.37313	0.000743187	0.00357459
NRRL3_04792	1.61199	246.255	0.688843	0.175196	3.93185	8.42942e-05	0.000512584
NRRL3_04713	1.61179	965.211	0.688667	0.0909863	7.56891	3.76378e-14	7.2349e-13
NRRL3_01478	1.61122	90.9556	0.68815	0.230729	2.9825	0.00285903	0.0116268
NRRL3_04287	1.61101	93.8391	0.687966	0.207197	3.32035	0.000899059	0.00422434
NRRL3_08971	1.60811	271.356	0.68537	0.137057	5.00062	5.71457e-07	5.37474e-06
NRRL3_03495	1.60585	174.562	0.68334	0.174604	3.91367	9.09052e-05	0.000549133
NRRL3_09256	1.60492	2066.69	0.682505	0.102885	6.63366	3.27465e-11	4.95076e-10
NRRL3_08662	1.60477	119.73	0.682365	0.20045	3.40418	0.000663641	0.00324605
NRRL3_02521	1.60394	623.598	0.681621	0.164755	4.13718	3.51603e-05	0.000234602
NRRL3_11664	1.6017	437.308	0.679605	0.112437	6.04432	1.50045e-09	1.91499e-08
NRRL3_06645	1.60152	270.562	0.679439	0.167317	4.06078	4.89082e-05	0.000313928
NRRL3_00027	1.59901	733.013	0.677175	0.114082	5.93585	2.92324e-09	3.6378e-08
NRRL3_01374	1.59877	28.6321	0.676964	0.321695	2.10437	0.0353464	0.0948581
NRRL3_01634	1.5986	271.272	0.676808	0.188391	3.59258	0.000327422	0.00174456
NRRL3_11501	1.59754	38.8404	0.675857	0.31045	2.17702	0.0294788	0.0817483
NRRL3_03711	1.59715	567.441	0.675496	0.111724	6.0461	1.48391e-09	1.89794e-08
NRRL3_06483	1.59644	546.891	0.674859	0.272021	2.48091	0.0131047	0.0422802
NRRL3_09372	1.59617	270.242	0.674613	0.195993	3.44203	0.00057737	0.00287271
NRRL3_04061	1.59483	1044.74	0.673405	0.0865691	7.77881	7.32079e-15	1.47708e-13
NRRL3_06888	1.59208	23185.1	0.670914	0.0628088	10.6819	1.23778e-26	5.16574e-25
NRRL3_05672	1.5915	33859	0.670387	0.056208	11.9269	8.57109e-33	4.77304e-31
NRRL3_07138	1.59029	461.887	0.669291	0.135931	4.92375	8.49029e-07	7.75287e-06
NRRL3_07203	1.59029	461.887	0.669291	0.135931	4.92375	8.49029e-07	7.75287e-06
NRRL3_06713	1.58912	1122.31	0.668224	0.117534	5.68539	1.30515e-08	1.52074e-07
NRRL3_01748	1.58729	143.604	0.666564	0.184485	3.6131	0.000302558	0.0016239
NRRL3_06743	1.58631	532.148	0.665675	0.0955293	6.96828	3.20832e-12	5.20925e-11
NRRL3_07188	1.58594	384.091	0.665334	0.151253	4.39882	1.08841e-05	8.06644e-05
NRRL3_04240	1.58593	11.8502	0.665329	0.282409	2.35591	0.0184774	0.05632
NRRL3_06330	1.58345	19502	0.663076	0.0598463	11.0796	1.57488e-28	7.32452e-27
NRRL3_00137	1.58249	306.525	0.662198	0.192354	3.4426	0.000576153	0.00286796
NRRL3_11133	1.5799	1419.53	0.659831	0.0807254	8.17378	2.98882e-16	6.54796e-15
NRRL3_02393	1.57968	416.185	0.659631	0.210218	3.13784	0.00170196	0.00738077
NRRL3_11095	1.57928	43.6182	0.659266	0.268531	2.45508	0.0140853	0.044942
NRRL3_00183	1.5783	3872.97	0.658371	0.0588724	11.183	4.9383e-29	2.36694e-27
NRRL3_00096	1.57767	250.015	0.657791	0.22989	2.86133	0.00421869	0.0161114
NRRL3_03284	1.57681	1.9629	0.657013	0.286652	2.29202	0.0219045	0.064336
NRRL3_00432	1.57666	62.1194	0.656872	0.250395	2.62334	0.00870717	0.0299592
NRRL3_06846	1.57555	708.338	0.655855	0.137894	4.75622	1.97255e-06	1.70747e-05
NRRL3_10002	1.57545	485.799	0.65576	0.10525	6.23047	4.65027e-10	6.3014e-09
NRRL3_10618	1.57482	242.675	0.655187	0.207256	3.16125	0.00157096	0.00688336
NRRL3_09842	1.56843	1047.13	0.649319	0.0899419	7.21931	5.22517e-13	8.9055e-12
NRRL3_11157	1.56564	44.5958	0.646757	0.282894	2.28622	0.0222414	0.0651166
NRRL3_04213	1.56555	59.2483	0.646672	0.251496	2.5713	0.0101317	0.0341015
NRRL3_00795	1.56523	771.341	0.646378	0.105616	6.12009	9.35253e-10	1.23382e-08
NRRL3_01621	1.56375	232.412	0.645013	0.189457	3.40454	0.000662754	0.00324315
NRRL3_07864	1.56271	1822.63	0.64405	0.0974547	6.60871	3.87689e-11	5.82915e-10
NRRL3_02523	1.56244	808.676	0.643802	0.100552	6.40268	1.52676e-10	2.17916e-09
NRRL3_01091	1.56104	248.106	0.642506	0.167715	3.83094	0.000127652	0.000748458
NRRL3_07190	1.5601	3429.35	0.641636	0.272737	2.35258	0.0186438	0.0567169
NRRL3_00041	1.55882	96.2795	0.640455	0.210546	3.04187	0.0023511	0.00980457
NRRL3_11213	1.55856	633.98	0.640213	0.095536	6.70127	2.06611e-11	3.17169e-10
NRRL3_06462	1.55767	244.885	0.639392	0.14785	4.32459	1.52814e-05	0.00011042
NRRL3_07201	1.55676	207.676	0.638549	0.227097	2.81179	0.00492661	0.0183927
NRRL3_08692	1.55668	3378.87	0.638477	0.0756064	8.44474	3.04713e-17	7.11602e-16
NRRL3_07982	1.55645	617.287	0.638261	0.189914	3.36078	0.000777223	0.00371712
NRRL3_04216	1.55557	2.69382	0.637443	0.265615	2.39988	0.0164006	0.0510676
NRRL3_10263	1.55398	9131.53	0.63597	0.0864529	7.35626	1.89141e-13	3.36468e-12
NRRL3_00980	1.55258	221.667	0.634665	0.142278	4.46074	8.16789e-06	6.2649e-05
NRRL3_02344	1.55253	57.0044	0.634619	0.255337	2.48542	0.0129399	0.0417978
NRRL3_03125	1.55186	2568.75	0.633999	0.137465	4.61206	3.9869e-06	3.26082e-05
NRRL3_02619	1.55028	85.9734	0.632524	0.218807	2.89078	0.00384281	0.0148674
NRRL3_06990	1.54693	1208.84	0.629412	0.104147	6.04349	1.50818e-09	1.92262e-08
NRRL3_05491	1.54515	2909.99	0.627747	0.261607	2.39959	0.0164136	0.0510936
NRRL3_01764	1.54326	56.0083	0.625984	0.249908	2.50485	0.0122502	0.0399105
NRRL3_07462	1.54174	384.884	0.624556	0.118992	5.24873	1.5315e-07	1.55502e-06
NRRL3_06838	1.54034	110.316	0.623246	0.219204	2.84322	0.00446603	0.0169148
NRRL3_05543	1.53996	450.038	0.622894	0.145861	4.27047	1.9506e-05	0.000138485
NRRL3_11142	1.53703	2047.1	0.620146	0.0818723	7.57455	3.60374e-14	6.93941e-13
NRRL3_05840	1.52968	110.666	0.613234	0.207277	2.95853	0.0030911	0.0124233
NRRL3_05541	1.52859	6669.81	0.612198	0.0837609	7.30887	2.69394e-13	4.74617e-12
NRRL3_08724	1.52783	153.244	0.611481	0.222697	2.7458	0.00603644	0.0219391
NRRL3_08286	1.52742	57.7205	0.611094	0.246616	2.47792	0.0132152	0.0425741
NRRL3_09894	1.52714	598.594	0.610834	0.119605	5.10709	3.27162e-07	3.18063e-06
NRRL3_04278	1.52703	487.899	0.610728	0.113596	5.37633	7.60204e-08	8.00768e-07
NRRL3_03256	1.52384	426.83	0.607708	0.121569	4.99885	5.76719e-07	5.41031e-06
NRRL3_04659	1.52336	10630.3	0.60726	0.229612	2.64472	0.00817585	0.0284071
NRRL3_00973	1.52222	114.366	0.606177	0.193715	3.12922	0.00175273	0.00757401
NRRL3_00628	1.52142	161.134	0.605415	0.192776	3.14052	0.0016865	0.00732239
NRRL3_03092	1.5214	578.674	0.605398	0.113443	5.33659	9.47107e-08	9.8535e-07
NRRL3_01606	1.52133	130.659	0.605329	0.190015	3.18569	0.00144409	0.0063861
NRRL3_03210	1.52051	75.8066	0.604559	0.225488	2.68112	0.00733767	0.0258799
NRRL3_06329	1.51813	1516.61	0.602293	0.0932602	6.4582	1.05955e-10	1.53223e-09
NRRL3_11591	1.51786	1510.35	0.60204	0.126757	4.74958	2.03844e-06	1.75758e-05
NRRL3_07225	1.51707	291.461	0.601284	0.160441	3.74769	0.000178471	0.00101288
NRRL3_04470	1.51691	2595.66	0.601131	0.0630665	9.5317	1.54732e-21	4.60254e-20
NRRL3_02064	1.51581	1105.34	0.60009	0.0923024	6.50135	7.96039e-11	1.16498e-09
NRRL3_05753	1.51472	902.229	0.599048	0.103368	5.79531	6.81937e-09	8.20717e-08
NRRL3_05985	1.51255	312.427	0.596986	0.141296	4.22507	2.38869e-05	0.000165519
NRRL3_09195	1.50982	176.144	0.594381	0.211276	2.81329	0.0049038	0.01832
NRRL3_00884	1.50895	512.732	0.593542	0.146478	4.0521	5.07601e-05	0.000324731
NRRL3_00263	1.50681	60.6394	0.591501	0.245191	2.41241	0.0158475	0.0496837
NRRL3_04513	1.50588	368.235	0.590609	0.124608	4.73974	2.13994e-06	1.83644e-05
NRRL3_07815	1.50406	1689.56	0.588862	0.0851049	6.91925	4.54049e-12	7.26478e-11
NRRL3_04610	1.50317	101.026	0.588013	0.214824	2.73718	0.00619677	0.0224455
NRRL3_04999	1.49956	3567.18	0.584537	0.0581253	10.0565	8.60095e-24	2.98747e-22
NRRL3_03880	1.49772	657.404	0.582768	0.102836	5.66696	1.45351e-08	1.68111e-07
NRRL3_11291	1.49659	887.009	0.581678	0.0833164	6.98155	2.91931e-12	4.75406e-11
NRRL3_04518	1.49565	1260.86	0.580771	0.092057	6.30882	2.81178e-10	3.89673e-09
NRRL3_08874	1.49532	129.408	0.580458	0.182002	3.18929	0.00142622	0.00631983
NRRL3_02785	1.49402	47.4602	0.5792	0.270226	2.14339	0.0320818	0.0876599
NRRL3_07891	1.49259	270.418	0.577822	0.181992	3.17499	0.00149839	0.00660761
NRRL3_01450	1.49116	72.1192	0.57644	0.262939	2.1923	0.0283579	0.0792607
NRRL3_00350	1.49102	326.253	0.576299	0.214813	2.6828	0.00730097	0.0257753
NRRL3_05183	1.48994	2402.39	0.575259	0.0788327	7.29721	2.93788e-13	5.15496e-12
NRRL3_02734	1.48726	906.383	0.572659	0.159066	3.60013	0.000318055	0.00169997
NRRL3_01398	1.48579	360.757	0.571231	0.18062	3.16261	0.00156363	0.00685948
NRRL3_04043	1.48495	646.649	0.570415	0.142782	3.995	6.46952e-05	0.000403692
NRRL3_05248	1.4847	438.937	0.570171	0.129079	4.41723	9.99737e-06	7.47487e-05
NRRL3_06711	1.48463	1575.52	0.570106	0.0656756	8.68064	3.93564e-18	9.66388e-17
NRRL3_11537	1.48411	2448.97	0.569597	0.0796375	7.15237	8.52925e-13	1.43584e-11
NRRL3_03797	1.48146	505.203	0.56702	0.105144	5.39281	6.93633e-08	7.34168e-07
NRRL3_05542	1.48096	148.629	0.566533	0.169412	3.34411	0.000825478	0.00391886
NRRL3_07935	1.47996	2860.23	0.56556	0.0787584	7.18094	6.92321e-13	1.1706e-11
NRRL3_10340	1.47798	977.859	0.563626	0.0813031	6.9324	4.13764e-12	6.6493e-11
NRRL3_08267	1.47782	246.821	0.563475	0.128902	4.37135	1.23482e-05	9.08406e-05
NRRL3_02937	1.47778	6927.19	0.56343	0.100754	5.59214	2.24285e-08	2.54576e-07
NRRL3_02947	1.47764	54.4058	0.563295	0.248806	2.26399	0.0235748	0.0682916
NRRL3_03490	1.47731	57.8121	0.562968	0.260213	2.16349	0.0305036	0.0839958
NRRL3_01479	1.47538	111.579	0.561088	0.197723	2.83774	0.00454338	0.0171637
NRRL3_03123	1.47416	92.3556	0.559898	0.253125	2.21194	0.0269706	0.0761616
NRRL3_03434	1.47326	2858.97	0.559009	0.063547	8.79678	1.408e-18	3.53643e-17
NRRL3_01444	1.4731	745.21	0.558859	0.160566	3.48055	0.000500379	0.00253095
NRRL3_02718	1.47212	215.843	0.557897	0.152174	3.66619	0.000246193	0.0013464
NRRL3_11202	1.47104	144.788	0.556837	0.184854	3.01231	0.00259264	0.010682
NRRL3_03073	1.4701	2202.31	0.555915	0.114013	4.87588	1.08327e-06	9.7379e-06
NRRL3_00024	1.46941	703.744	0.555238	0.125537	4.42291	9.73787e-06	7.30573e-05
NRRL3_09748	1.46841	172.429	0.554254	0.217635	2.54671	0.0108744	0.0362129
NRRL3_05125	1.46807	711.754	0.553921	0.104275	5.31211	1.08362e-07	1.12206e-06
NRRL3_00939	1.46806	15287.8	0.553908	0.0518025	10.6927	1.10116e-26	4.6131e-25
NRRL3_02301	1.46642	3329.72	0.5523	0.104848	5.26764	1.38192e-07	1.40966e-06
NRRL3_10219	1.46601	407.809	0.551891	0.149	3.70396	0.000212258	0.00117783
NRRL3_10936	1.46501	1911.69	0.550908	0.083367	6.60823	3.88947e-11	5.84006e-10
NRRL3_05149	1.46467	1454.38	0.550572	0.0673357	8.17653	2.92147e-16	6.41321e-15
NRRL3_09877	1.4643	170.215	0.550208	0.193549	2.84273	0.00447286	0.0169348
NRRL3_03633	1.46415	1305.32	0.550068	0.0920984	5.97261	2.33491e-09	2.93409e-08
NRRL3_07191	1.4634	265.582	0.549321	0.144234	3.80854	0.000139792	0.000812688
NRRL3_08413	1.46221	179.609	0.548153	0.163267	3.3574	0.000786806	0.00375804
NRRL3_05093	1.46192	383.694	0.547867	0.119061	4.60158	4.19289e-06	3.41403e-05
NRRL3_09185	1.46007	269.663	0.546036	0.147614	3.69908	0.000216383	0.00119709
NRRL3_11011	1.45886	1141.03	0.544844	0.075165	7.24865	4.2096e-13	7.23076e-12
NRRL3_02992	1.4556	475.07	0.541615	0.119284	4.54056	5.61056e-06	4.44953e-05
NRRL3_02968	1.45444	3413.67	0.540463	0.0970528	5.56875	2.56581e-08	2.88253e-07
NRRL3_04948	1.45432	3043.73	0.540343	0.0601037	8.99019	2.46801e-19	6.44974e-18
NRRL3_04683	1.45386	1355.99	0.539887	0.126543	4.26644	1.98614e-05	0.000140917
NRRL3_08699	1.45345	6600.72	0.539486	0.0722095	7.47111	7.95192e-14	1.48436e-12
NRRL3_03111	1.45243	3467.51	0.53847	0.0565067	9.52932	1.58315e-21	4.69641e-20
NRRL3_00713	1.45208	86.6712	0.538123	0.257089	2.09314	0.0363367	0.0970629
NRRL3_11780	1.45117	166.456	0.537217	0.165185	3.25221	0.00114512	0.00524357
NRRL3_02468	1.45076	3529.2	0.536811	0.0879184	6.10579	1.02294e-09	1.33823e-08
NRRL3_10805	1.4503	630.148	0.536352	0.110633	4.84801	1.24707e-06	1.11193e-05
NRRL3_09638	1.45024	485.316	0.536289	0.142768	3.75636	0.000172405	0.000983021
NRRL3_04998	1.449	93.9398	0.535061	0.254394	2.10327	0.0354418	0.095089
NRRL3_03548	1.44893	1093.88	0.534988	0.106402	5.02799	4.95647e-07	4.70608e-06
NRRL3_00195	1.44883	377.319	0.534892	0.163661	3.26828	0.00108202	0.00497954
NRRL3_02312	1.44858	2947.03	0.534636	0.0699412	7.64408	2.10447e-14	4.10278e-13
NRRL3_02831	1.44699	127.016	0.533057	0.178132	2.99248	0.00276718	0.0113035
NRRL3_08677	1.44668	91.4029	0.532751	0.235381	2.26335	0.023614	0.0683871
NRRL3_01553	1.44523	939.022	0.531296	0.0834201	6.36892	1.90361e-10	2.69949e-09
NRRL3_01331	1.44375	201.431	0.529823	0.180302	2.93853	0.00329775	0.0131336
NRRL3_08869	1.44333	767	0.529398	0.171791	3.08163	0.00205869	0.00873641
NRRL3_07905	1.44287	366.901	0.528943	0.186086	2.84246	0.00447663	0.0169433
NRRL3_11017	1.44252	225.542	0.528593	0.148185	3.56711	0.000360943	0.00189465
NRRL3_08271	1.44162	923.501	0.527696	0.117782	4.48026	7.45528e-06	5.76262e-05
NRRL3_03513	1.44013	452.127	0.526203	0.122026	4.31221	1.61632e-05	0.000116256
NRRL3_01480	1.43894	1532.37	0.525009	0.0927592	5.65992	1.51447e-08	1.74977e-07
NRRL3_07608	1.43733	79.6098	0.523388	0.236215	2.21573	0.0267101	0.0756975
NRRL3_00633	1.43688	518.828	0.522936	0.127264	4.10906	3.9727e-05	0.000260792
NRRL3_07192	1.43658	1731.79	0.522643	0.128035	4.08204	4.46413e-05	0.000290595
NRRL3_09026	1.43385	309.468	0.519896	0.150302	3.45902	0.000542152	0.00271979
NRRL3_11592	1.43356	1310.78	0.519607	0.159884	3.2499	0.00115445	0.0052819
NRRL3_09455	1.43339	2328.57	0.519431	0.0694015	7.48443	7.1857e-14	1.34821e-12
NRRL3_02636	1.4333	508.639	0.519345	0.106093	4.89519	9.82097e-07	8.87932e-06
NRRL3_06680	1.43318	4845.82	0.519222	0.0670341	7.74563	9.51081e-15	1.90147e-13
NRRL3_01362	1.43304	921.726	0.519083	0.131993	3.93265	8.40153e-05	0.000511171
NRRL3_02141	1.43299	167.066	0.519024	0.168541	3.07951	0.00207345	0.00879033
NRRL3_00786	1.43296	5629.49	0.518995	0.0483751	10.7286	7.47569e-27	3.16808e-25
NRRL3_01236	1.43179	496.899	0.517823	0.106734	4.85153	1.22516e-06	1.09328e-05
NRRL3_07037	1.4315	228.712	0.517531	0.179408	2.88466	0.00391833	0.0151275
NRRL3_06700	1.43106	2909.64	0.517089	0.0804312	6.42896	1.28483e-10	1.83864e-09
NRRL3_08789	1.42868	9105.3	0.514681	0.0709298	7.2562	3.9811e-13	6.87052e-12
NRRL3_06539	1.42832	1247.22	0.514316	0.0933686	5.50845	3.62014e-08	3.98543e-07
NRRL3_06322	1.42802	950.568	0.514011	0.140381	3.66154	0.000250701	0.001369
NRRL3_03741	1.42652	284.807	0.512505	0.167997	3.05067	0.0022833	0.00957643
NRRL3_04977	1.42618	357.935	0.512156	0.12014	4.26298	2.0172e-05	0.000142844
NRRL3_10238	1.4249	146.291	0.510858	0.192161	2.65849	0.00784922	0.0274111
NRRL3_01540	1.42433	402.748	0.510281	0.126643	4.02929	5.59467e-05	0.000353728
NRRL3_07679	1.42363	546.813	0.509571	0.108575	4.69327	2.68872e-06	2.27186e-05
NRRL3_04166	1.42352	789.347	0.509459	0.0993269	5.12911	2.91108e-07	2.85286e-06
NRRL3_02249	1.42239	190.98	0.508315	0.166447	3.05392	0.00225875	0.00948072
NRRL3_11645	1.42131	5119.34	0.50722	0.0796997	6.36414	1.96389e-10	2.77421e-09
NRRL3_08482	1.42119	4566.62	0.507103	0.080483	6.30074	2.96219e-10	4.08969e-09
NRRL3_02851	1.42088	4198.51	0.506782	0.101368	4.99944	5.74974e-07	5.39856e-06
NRRL3_07207	1.42015	466.28	0.506042	0.14304	3.53777	0.000403523	0.00209017
NRRL3_00659	1.41799	6721.76	0.503842	0.109093	4.61848	3.86567e-06	3.17349e-05
NRRL3_01821	1.41739	403.281	0.503241	0.121005	4.15886	3.19839e-05	0.000216567
NRRL3_00902	1.41705	87.0255	0.502888	0.230213	2.18445	0.0289294	0.0804482
NRRL3_02837	1.41583	320.777	0.501649	0.157541	3.18425	0.0014513	0.00641542
NRRL3_02146	1.41508	963.741	0.500881	0.0820094	6.1076	1.01139e-09	1.3247e-08
NRRL3_05905	1.41418	158.74	0.499961	0.181539	2.75401	0.005887	0.0214527
NRRL3_11051	1.41343	255.496	0.499198	0.151479	3.29549	0.000982498	0.00455594
NRRL3_08250	1.41307	1030.07	0.498833	0.0970838	5.13817	2.77421e-07	2.72358e-06
NRRL3_11222	1.41305	268.964	0.498807	0.200746	2.48477	0.0129635	0.0418617
NRRL3_06143	1.41278	66.609	0.498532	0.234608	2.12496	0.0335902	0.0908988
NRRL3_06040	1.41251	529.675	0.498259	0.177293	2.81038	0.00494838	0.0184551
NRRL3_05976	1.41229	252.189	0.498036	0.151693	3.28319	0.00102641	0.00473752
NRRL3_03164	1.41209	1024.88	0.497834	0.14717	3.3827	0.000717761	0.00346749
NRRL3_06849	1.41194	2120.68	0.497679	0.0910114	5.46832	4.54334e-08	4.92764e-07
NRRL3_01160	1.41156	3099.35	0.497289	0.0743227	6.69095	2.21734e-11	3.39435e-10
NRRL3_08249	1.41112	814.998	0.496846	0.127105	3.90895	9.26964e-05	0.000559031
NRRL3_02723	1.41099	5857.25	0.496707	0.0709511	7.0007	2.54684e-12	4.17849e-11
NRRL3_05888	1.4108	1681.14	0.496513	0.087961	5.6447	1.65473e-08	1.90181e-07
NRRL3_06785	1.41042	1742.06	0.496126	0.112929	4.39324	1.11671e-05	8.26504e-05
NRRL3_08698	1.40868	82.2252	0.494344	0.228823	2.16038	0.0307435	0.0845294
NRRL3_05638	1.40867	156.723	0.494338	0.168417	2.93521	0.00333327	0.0132192
NRRL3_04600	1.40742	670.573	0.493054	0.0945689	5.21371	1.85104e-07	1.86395e-06
NRRL3_08189	1.40559	2660.32	0.491177	0.0732881	6.70201	2.05578e-11	3.16025e-10
NRRL3_03720	1.40535	124.801	0.490934	0.20243	2.42521	0.0152996	0.0482414
NRRL3_05945	1.40509	911.431	0.490665	0.101735	4.82295	1.41449e-06	1.24803e-05
NRRL3_05339	1.40414	6386.74	0.48969	0.11456	4.27454	1.91536e-05	0.000136247
NRRL3_06824	1.40405	266.513	0.489594	0.148497	3.29699	0.000977257	0.00453738
NRRL3_02389	1.40226	231.743	0.487749	0.157659	3.0937	0.0019768	0.0084327
NRRL3_09404	1.40089	2191.29	0.486343	0.109601	4.43739	9.10575e-06	6.86906e-05
NRRL3_11029	1.39895	185	0.484348	0.173141	2.79743	0.00515116	0.0190882
NRRL3_00053	1.3963	687.326	0.481607	0.136793	3.52069	0.000430423	0.00221383
NRRL3_05851	1.39511	1017.05	0.480374	0.118789	4.04395	5.2559e-05	0.000334704
NRRL3_02476	1.39352	1432.86	0.478737	0.0914894	5.23271	1.67044e-07	1.68828e-06
NRRL3_07078	1.39324	720.185	0.478442	0.12362	3.87027	0.000108717	0.000646868
NRRL3_03594	1.39284	602.142	0.478024	0.110503	4.3259	1.51909e-05	0.000109839
NRRL3_03954	1.39259	3516.19	0.47777	0.0794701	6.01195	1.83308e-09	2.32869e-08
NRRL3_02279	1.39258	776.997	0.477755	0.132717	3.5998	0.000318466	0.00170096
NRRL3_10672	1.39165	984.955	0.4768	0.083682	5.69775	1.21396e-08	1.42203e-07
NRRL3_08398	1.39108	132.655	0.47621	0.180027	2.64521	0.00816406	0.0283841
NRRL3_03353	1.39014	1594.57	0.475228	0.105186	4.51796	6.24391e-06	4.90573e-05
NRRL3_07784	1.38844	817.374	0.473468	0.106178	4.45919	8.22715e-06	6.29276e-05
NRRL3_10084	1.3876	636.066	0.472589	0.100639	4.6959	2.65431e-06	2.24451e-05
NRRL3_01672	1.38643	333.483	0.471376	0.129769	3.63243	0.000280766	0.00151509
NRRL3_04285	1.38594	707.881	0.470868	0.108062	4.3574	1.31619e-05	9.62459e-05
NRRL3_03773	1.38576	4386	0.470673	0.0648812	7.25439	4.03487e-13	6.9524e-12
NRRL3_04765	1.38361	1379.04	0.468435	0.0755677	6.19888	5.68646e-10	7.64884e-09
NRRL3_09177	1.38334	335.513	0.468151	0.127864	3.66131	0.000250928	0.00136956
NRRL3_03431	1.38264	14049.4	0.467425	0.117811	3.96758	7.26066e-05	0.000447462
NRRL3_10433	1.38263	268.353	0.467418	0.145841	3.20498	0.0013507	0.00603634
NRRL3_02059	1.38233	324.537	0.467099	0.134969	3.46078	0.000538609	0.00270562
NRRL3_02039	1.38181	499.323	0.466555	0.115373	4.04389	5.2572e-05	0.000334704
NRRL3_11611	1.38167	3852.08	0.46641	0.0762141	6.11974	9.37281e-10	1.23501e-08
NRRL3_00656	1.38165	6587.35	0.466393	0.100276	4.65109	3.30181e-06	2.75176e-05
NRRL3_05182	1.38101	497.803	0.465722	0.112275	4.14804	3.35336e-05	0.000225116
NRRL3_08056	1.38068	470.402	0.465374	0.124728	3.73111	0.000190639	0.00107471
NRRL3_09389	1.38066	1567.78	0.465354	0.100795	4.61683	3.89652e-06	3.19404e-05
NRRL3_10788	1.38001	678.724	0.464674	0.129628	3.58468	0.00033749	0.00178759
NRRL3_10845	1.37991	2165.47	0.464571	0.066711	6.96393	3.3091e-12	5.35703e-11
NRRL3_01235	1.37967	360.725	0.464324	0.126515	3.67011	0.000242451	0.00132858
NRRL3_06503	1.37941	959.895	0.464047	0.0844123	5.49738	3.85468e-08	4.22245e-07
NRRL3_04589	1.37819	797.894	0.462771	0.105519	4.38565	1.15639e-05	8.54716e-05
NRRL3_06720	1.37814	202.602	0.462726	0.167969	2.75484	0.00587212	0.0214128
NRRL3_05176	1.37654	1702.82	0.461048	0.106297	4.33734	1.44216e-05	0.00010476
NRRL3_11129	1.37654	334.522	0.461046	0.171643	2.68608	0.00722952	0.0256054
NRRL3_02936	1.37471	326.742	0.459129	0.130504	3.51811	0.000434624	0.0022323
NRRL3_05502	1.37468	157.537	0.459099	0.173855	2.6407	0.00827347	0.0287
NRRL3_04572	1.37396	281.73	0.458339	0.208045	2.20308	0.0275893	0.0775667
NRRL3_11166	1.37372	1408.97	0.458083	0.14157	3.23573	0.00121332	0.00551219
NRRL3_11641	1.3731	949.933	0.457442	0.126264	3.62291	0.000291312	0.00156968
NRRL3_06064	1.37307	1357.86	0.457406	0.0795761	5.74804	9.02852e-09	1.07364e-07
NRRL3_08809	1.37293	290.355	0.457253	0.174978	2.6132	0.00896988	0.0307721
NRRL3_04156	1.37226	1079.72	0.456554	0.0920718	4.95867	7.09775e-07	6.56317e-06
NRRL3_02082	1.37201	2264.35	0.456287	0.0867307	5.26097	1.43298e-07	1.45768e-06
NRRL3_04757	1.37199	302.767	0.456275	0.176165	2.59005	0.0095963	0.0325391
NRRL3_02531	1.37187	219.351	0.45614	0.150939	3.02202	0.00251094	0.0103844
NRRL3_09245	1.37129	738.952	0.455536	0.0950575	4.79222	1.64948e-06	1.44376e-05
NRRL3_08236	1.37109	5640.85	0.45532	0.0550781	8.26681	1.37591e-16	3.06328e-15
NRRL3_02098	1.37082	1205.02	0.455043	0.109512	4.15518	3.25033e-05	0.000219003
NRRL3_08645	1.37037	116.797	0.454571	0.214815	2.11611	0.0343359	0.0926101
NRRL3_07004	1.37007	2263.16	0.454248	0.0609674	7.45068	9.28631e-14	1.71883e-12
NRRL3_11579	1.36776	3484.68	0.45181	0.0608853	7.42067	1.16527e-13	2.12107e-12
NRRL3_03022	1.36737	443.802	0.451399	0.141428	3.19173	0.00141423	0.00628192
NRRL3_08438	1.36618	302.109	0.450146	0.13877	3.24384	0.00117929	0.00537986
NRRL3_11431	1.36522	1312.16	0.449133	0.0981235	4.57723	4.7118e-06	3.786e-05
NRRL3_00087	1.36511	135.195	0.449022	0.202988	2.21206	0.0269624	0.0761616
NRRL3_00750	1.36447	469.272	0.448339	0.127108	3.52722	0.000419953	0.00216506
NRRL3_05021	1.36369	488.799	0.447512	0.129916	3.44462	0.000571852	0.00285173
NRRL3_00731	1.36361	634.752	0.447433	0.131916	3.39179	0.000694365	0.00337228
NRRL3_05203	1.36354	20721.8	0.447361	0.0755026	5.92511	3.12082e-09	3.87052e-08
NRRL3_05117	1.36313	3212.43	0.446927	0.191446	2.33448	0.0195706	0.0589321
NRRL3_02749	1.36206	2612.59	0.445792	0.0599419	7.43707	1.02944e-13	1.89265e-12
NRRL3_11731	1.3618	3137.47	0.445515	0.0915264	4.86761	1.12956e-06	1.01457e-05
NRRL3_05536	1.36051	2032.22	0.444146	0.0711104	6.24586	4.21481e-10	5.71839e-09
NRRL3_02008	1.35956	914.525	0.443135	0.0975616	4.5421	5.56958e-06	4.42343e-05
NRRL3_05634	1.35954	222.968	0.44312	0.152308	2.90936	0.00362168	0.0141465
NRRL3_10962	1.35941	6628.58	0.442984	0.0740143	5.98511	2.1624e-09	2.72811e-08
NRRL3_10401	1.3589	1529.08	0.442442	0.0716088	6.1786	6.46711e-10	8.6354e-09
NRRL3_08207	1.35877	666.157	0.442301	0.126396	3.49932	0.000466443	0.0023737
NRRL3_11740	1.35868	350.485	0.442209	0.13709	3.22569	0.00125669	0.00567864
NRRL3_11432	1.35856	196.38	0.442082	0.155665	2.83996	0.00451191	0.017065
NRRL3_06970	1.35842	438.804	0.441932	0.162196	2.72467	0.00643652	0.0231251
NRRL3_11608	1.35794	3103.96	0.44142	0.070645	6.24842	4.14617e-10	5.6392e-09
NRRL3_05071	1.35778	650.877	0.441248	0.108924	4.05096	5.10071e-05	0.000325875
NRRL3_09338	1.35631	1762.83	0.439684	0.0980295	4.48522	7.28391e-06	5.64606e-05
NRRL3_03109	1.35622	131.679	0.439595	0.199737	2.20087	0.0277449	0.0779243
NRRL3_10379	1.35609	514.697	0.439454	0.171995	2.55504	0.0106176	0.0354546
NRRL3_06583	1.35601	2278.21	0.439365	0.121957	3.60261	0.000315041	0.00168624
NRRL3_05810	1.35441	4700.03	0.437663	0.0765498	5.71736	1.08191e-08	1.27827e-07
NRRL3_10897	1.35312	2356.81	0.436292	0.06242	6.98962	2.75635e-12	4.50875e-11
NRRL3_03629	1.35307	567.284	0.436241	0.0964461	4.52316	6.09223e-06	4.79359e-05
NRRL3_06276	1.35167	316.33	0.434742	0.186724	2.32826	0.0198985	0.0597227
NRRL3_04846	1.35137	4127.19	0.434419	0.0968481	4.48557	7.27207e-06	5.64086e-05
NRRL3_10723	1.35121	128.054	0.434253	0.200999	2.16047	0.0307363	0.0845294
NRRL3_04369	1.35029	1437.45	0.433273	0.0907342	4.77519	1.79534e-06	1.56425e-05
NRRL3_02991	1.35009	1028.8	0.433055	0.168581	2.56882	0.0102044	0.0343044
NRRL3_03890	1.34986	2612.82	0.432808	0.088618	4.88398	1.03966e-06	9.39199e-06
NRRL3_03486	1.34906	1666.56	0.431958	0.131029	3.29667	0.000978391	0.00454073
NRRL3_06502	1.34687	11420.8	0.429615	0.0647127	6.6388	3.16247e-11	4.78776e-10
NRRL3_05356	1.34656	116.322	0.429282	0.202182	2.12324	0.0337336	0.0912195
NRRL3_09357	1.34602	1891.02	0.428696	0.0803924	5.33254	9.68467e-08	1.00662e-06
NRRL3_11631	1.34597	672.093	0.428643	0.101222	4.23467	2.28884e-05	0.000159103
NRRL3_06248	1.34417	156.847	0.426718	0.192605	2.21551	0.026725	0.0756989
NRRL3_10851	1.34352	310.215	0.426014	0.139715	3.04916	0.00229481	0.0096137
NRRL3_10780	1.34159	646.307	0.423946	0.142613	2.97271	0.00295186	0.0119292
NRRL3_07189	1.34139	1380.48	0.423729	0.137534	3.08091	0.0020637	0.0087524
NRRL3_01652	1.34135	20781	0.423681	0.0892785	4.74561	2.0788e-06	1.78896e-05
NRRL3_08030	1.34098	236.406	0.423293	0.174047	2.43206	0.015013	0.0474935
NRRL3_07209	1.34075	619.769	0.423044	0.131358	3.22055	0.00127945	0.00576724
NRRL3_06101	1.34017	1799.39	0.422415	0.0953592	4.42972	9.43545e-06	7.09825e-05
NRRL3_02300	1.33966	514.527	0.421869	0.11824	3.5679	0.000359858	0.00188986
NRRL3_10937	1.33965	3469.72	0.421857	0.0557954	7.56079	4.00636e-14	7.67431e-13
NRRL3_09351	1.33937	937.032	0.421551	0.11299	3.73086	0.000190826	0.00107521
NRRL3_10440	1.33864	511.225	0.420767	0.137344	3.0636	0.00218691	0.00921792
NRRL3_09253	1.33839	526.354	0.420504	0.118674	3.54335	0.000395085	0.0020513
NRRL3_00511	1.33768	3020.28	0.419734	0.117946	3.55868	0.000372721	0.00194531
NRRL3_02794	1.33702	16062.4	0.419017	0.0669766	6.25616	3.9456e-10	5.37974e-09
NRRL3_10250	1.33694	3719.62	0.418934	0.193018	2.17044	0.0299733	0.0828474
NRRL3_01674	1.33634	815.471	0.418285	0.0875346	4.7785	1.76604e-06	1.54209e-05
NRRL3_00378	1.33546	1519.67	0.417336	0.0682292	6.11668	9.55425e-10	1.2559e-08
NRRL3_01944	1.33457	2009.7	0.41638	0.100192	4.15581	3.2413e-05	0.000218529
NRRL3_01749	1.33412	2854.1	0.415887	0.0662665	6.27598	3.47447e-10	4.76697e-09
NRRL3_10636	1.33365	472.577	0.415379	0.131491	3.15899	0.00158316	0.00692851
NRRL3_05153	1.33361	209.43	0.415336	0.168163	2.46985	0.0135171	0.0434318
NRRL3_09140	1.33331	15440.7	0.415008	0.0680039	6.10271	1.04285e-09	1.36265e-08
NRRL3_07023	1.33221	1823.66	0.413826	0.0767002	5.39537	6.8382e-08	7.24479e-07
NRRL3_10312	1.33037	429.394	0.411829	0.121494	3.3897	0.000699694	0.00339215
NRRL3_01422	1.33013	380.697	0.411564	0.147135	2.79718	0.00515513	0.0190964
NRRL3_02931	1.32998	668.946	0.411408	0.110774	3.71396	0.000204042	0.00113915
NRRL3_03337	1.32997	3322.75	0.411395	0.0705363	5.83238	5.4643e-09	6.64188e-08
NRRL3_06420	1.32987	414.506	0.411291	0.143684	2.86246	0.0042037	0.016071
NRRL3_01502	1.32918	1099.22	0.410536	0.130612	3.14316	0.00167133	0.00727667
NRRL3_07895	1.32913	141.818	0.410485	0.189485	2.16632	0.0302868	0.0835455
NRRL3_04128	1.32736	617.864	0.408556	0.106951	3.82001	0.000133444	0.000778669
NRRL3_03439	1.32718	1364.41	0.408367	0.085787	4.76025	1.93355e-06	1.67768e-05
NRRL3_02743	1.32718	2233.61	0.408367	0.078622	5.19405	2.05765e-07	2.04943e-06
NRRL3_01631	1.32705	133.546	0.408228	0.195188	2.09146	0.0364872	0.0973466
NRRL3_00646	1.32671	2314.14	0.407853	0.0610821	6.67713	2.43666e-11	3.71456e-10
NRRL3_08269	1.3267	557.838	0.407845	0.108672	3.75301	0.000174726	0.000994422
NRRL3_03000	1.326	2529.03	0.407084	0.0797291	5.10585	3.29316e-07	3.19874e-06
NRRL3_10562	1.3254	2101.63	0.406424	0.101609	3.99987	6.33778e-05	0.000396373
NRRL3_09330	1.3249	1599.19	0.405883	0.0873011	4.64923	3.33174e-06	2.77039e-05
NRRL3_11074	1.32466	540.521	0.405627	0.129099	3.14199	0.00167805	0.00729147
NRRL3_05837	1.32442	1322.46	0.405363	0.14967	2.70838	0.00676131	0.0241733
NRRL3_06899	1.3234	3208.66	0.404249	0.087553	4.61719	3.88965e-06	3.19079e-05
NRRL3_10325	1.32329	982.137	0.404133	0.121262	3.33273	0.000859972	0.00405981
NRRL3_00930	1.32186	1880.7	0.402566	0.0712367	5.65111	1.59416e-08	1.83797e-07
NRRL3_07144	1.32137	395.511	0.402034	0.166146	2.41976	0.0155307	0.0488718
NRRL3_03546	1.32119	1697.36	0.401839	0.112408	3.57481	0.000350476	0.00184624
NRRL3_08240	1.32096	198.993	0.40159	0.160448	2.50292	0.0123173	0.0400814
NRRL3_01295	1.32076	1128.55	0.401365	0.106637	3.76384	0.000167323	0.000958029
NRRL3_02318	1.32075	600.942	0.401359	0.153273	2.61858	0.00882958	0.0303423
NRRL3_06446	1.32058	3273.56	0.401175	0.0730536	5.49152	3.98492e-08	4.35208e-07
NRRL3_04397	1.32056	665.708	0.40115	0.146632	2.73576	0.0062236	0.0225149
NRRL3_09927	1.32027	1387.62	0.400831	0.0874846	4.58173	4.61155e-06	3.7136e-05
NRRL3_03972	1.31901	671.258	0.399461	0.117219	3.40783	0.00065482	0.00321148
NRRL3_04192	1.31861	964.12	0.39902	0.0910771	4.38112	1.18072e-05	8.72112e-05
NRRL3_05669	1.3185	13527.8	0.398902	0.0617374	6.46126	1.03832e-10	1.5035e-09
NRRL3_06553	1.31846	648.006	0.398854	0.0968539	4.1181	3.82008e-05	0.00025232
NRRL3_10107	1.31842	3591.84	0.398815	0.0581022	6.86403	6.69449e-12	1.05573e-10
NRRL3_00912	1.31712	467.202	0.397387	0.148521	2.67562	0.00745911	0.0262492
NRRL3_10014	1.31709	197418	0.397349	0.0757785	5.24356	1.57509e-07	1.5978e-06
NRRL3_11061	1.31623	403.085	0.396409	0.118745	3.33832	0.000842879	0.00399285
NRRL3_04275	1.31568	604.516	0.395811	0.101688	3.89242	9.92506e-05	0.000594312
NRRL3_07907	1.31496	160.882	0.395017	0.169841	2.3258	0.0200291	0.0600489
NRRL3_01059	1.31485	170.738	0.394898	0.185465	2.12924	0.0332346	0.0901144
NRRL3_06675	1.31458	673.421	0.394605	0.0958229	4.11807	3.82066e-05	0.00025232
NRRL3_06421	1.31437	2832.16	0.394371	0.0684455	5.76183	8.32072e-09	9.9162e-08
NRRL3_05392	1.31429	7424.68	0.394289	0.0635959	6.19991	5.64956e-10	7.609e-09
NRRL3_04147	1.31315	14334.2	0.393035	0.0912138	4.30894	1.64036e-05	0.000117831
NRRL3_11310	1.31272	1566.33	0.392559	0.0759195	5.17073	2.33184e-07	2.30164e-06
NRRL3_04858	1.31169	675.845	0.391427	0.118925	3.29137	0.000997005	0.00461152
NRRL3_00897	1.31069	4153.29	0.390323	0.0598798	6.51845	7.10374e-11	1.04378e-09
NRRL3_10694	1.30996	414.51	0.389525	0.124007	3.14116	0.0016828	0.00730921
NRRL3_08329	1.30985	1330.79	0.389404	0.140956	2.76259	0.00573441	0.0209873
NRRL3_08703	1.30918	1659.44	0.388662	0.142812	2.7215	0.00649859	0.0233262
NRRL3_05735	1.30875	1785.96	0.388187	0.0679197	5.71539	1.09456e-08	1.29042e-07
NRRL3_11534	1.30874	1110.13	0.388177	0.0870976	4.45681	8.31902e-06	6.32776e-05
NRRL3_09226	1.30872	2508.88	0.388155	0.0941199	4.12405	3.72274e-05	0.000246447
NRRL3_11578	1.30855	891.502	0.38797	0.0933188	4.15747	3.21797e-05	0.00021741
NRRL3_08405	1.30842	585.668	0.38783	0.140126	2.76772	0.00564502	0.0207154
NRRL3_10649	1.30834	348.903	0.387741	0.130738	2.96578	0.00301921	0.012182
NRRL3_04145	1.30814	548.316	0.387516	0.156639	2.47395	0.013363	0.0429999
NRRL3_02518	1.3081	171.106	0.387473	0.165841	2.33641	0.0194698	0.0586767
NRRL3_11555	1.30784	1025	0.387191	0.0771903	5.01605	5.27435e-07	4.99063e-06
NRRL3_02753	1.30737	2258.04	0.38667	0.0604421	6.39737	1.58073e-10	2.25196e-09
NRRL3_09363	1.30685	1565.64	0.386094	0.0717172	5.38357	7.30231e-08	7.70675e-07
NRRL3_07927	1.30683	2058.42	0.386068	0.0643695	5.99768	2.00154e-09	2.53097e-08
NRRL3_05808	1.30677	893.595	0.386008	0.120915	3.1924	0.00141096	0.00627245
NRRL3_08466	1.30675	2948.8	0.385983	0.0708934	5.44455	5.19351e-08	5.57768e-07
NRRL3_04947	1.30672	401.042	0.385954	0.128554	3.00226	0.00267981	0.0109916
NRRL3_04768	1.30649	2231.3	0.3857	0.0947779	4.06951	4.71115e-05	0.000303638
NRRL3_05332	1.30649	2277.59	0.385697	0.093797	4.11204	3.92173e-05	0.000258218
NRRL3_11529	1.30641	237.358	0.385605	0.14222	2.71132	0.00670158	0.0239832
NRRL3_00234	1.30576	1449.97	0.384894	0.0822762	4.67807	2.89584e-06	2.43375e-05
NRRL3_09373	1.30544	8740.43	0.384538	0.0557882	6.89282	5.46967e-12	8.67558e-11
NRRL3_07595	1.30519	90421.3	0.384255	0.0691109	5.55999	2.69795e-08	3.01862e-07
NRRL3_02735	1.30512	855.459	0.384177	0.0904804	4.24597	2.17649e-05	0.000152842
NRRL3_08788	1.30431	3170.16	0.383287	0.0766169	5.00263	5.6552e-07	5.32802e-06
NRRL3_00601	1.30422	223.508	0.383188	0.162601	2.35661	0.0184424	0.0562475
NRRL3_02014	1.30416	860.074	0.383122	0.0880162	4.35286	1.34371e-05	9.81925e-05
NRRL3_08999	1.30383	280.398	0.382756	0.162157	2.36041	0.0182549	0.0557347
NRRL3_10679	1.3028	392.664	0.381621	0.129949	2.93669	0.00331734	0.013184
NRRL3_00657	1.30244	405.283	0.381219	0.131215	2.9053	0.00366897	0.0142905
NRRL3_08416	1.30149	1568.65	0.380167	0.0833857	4.55914	5.13627e-06	4.10602e-05
NRRL3_05289	1.30106	399.196	0.379688	0.113781	3.33701	0.000846861	0.00400998
NRRL3_00775	1.30106	498.515	0.379684	0.140901	2.69468	0.00704568	0.025027
NRRL3_09329	1.30098	1382.87	0.379601	0.0843051	4.5027	6.70963e-06	5.2379e-05
NRRL3_10846	1.30051	1315.27	0.379075	0.0838232	4.52232	6.11654e-06	4.80911e-05
NRRL3_06616	1.30004	14543.5	0.378553	0.0650317	5.82106	5.84762e-09	7.08427e-08
NRRL3_07226	1.29893	4663.95	0.377318	0.0746527	5.05431	4.31942e-07	4.1226e-06
NRRL3_06352	1.29733	1745.08	0.375543	0.112644	3.33389	0.000856416	0.00404476
NRRL3_10715	1.29713	1075.41	0.375328	0.123048	3.05025	0.00228651	0.00958623
NRRL3_07695	1.29711	4809	0.375297	0.0953511	3.93595	8.28684e-05	0.000505313
NRRL3_00293	1.29663	1010.94	0.374765	0.121778	3.07743	0.00208794	0.0088415
NRRL3_03784	1.29651	12038.8	0.374638	0.061909	6.05143	1.43563e-09	1.84082e-08
NRRL3_04118	1.2965	752.897	0.374627	0.130015	2.88141	0.00395899	0.0152577
NRRL3_03027	1.2964	221.207	0.374513	0.139344	2.68768	0.00719496	0.0254995
NRRL3_04637	1.29619	3083.39	0.374282	0.0675038	5.54462	2.94602e-08	3.27282e-07
NRRL3_06246	1.29605	976.269	0.37412	0.0930679	4.01986	5.8233e-05	0.000366494
NRRL3_07820	1.29552	380.466	0.373526	0.166041	2.2496	0.0244743	0.0704141
NRRL3_11321	1.29539	1093.6	0.373384	0.0765214	4.87947	1.0637e-06	9.5777e-06
NRRL3_09339	1.29469	478.577	0.372604	0.109268	3.41	0.000649637	0.00319034
NRRL3_09376	1.29458	549.638	0.372486	0.126981	2.93341	0.00335266	0.0132773
NRRL3_08290	1.29365	1207.14	0.371444	0.100864	3.68261	0.000230855	0.00126974
NRRL3_04678	1.2935	284.829	0.371283	0.150264	2.47087	0.0134784	0.0433329
NRRL3_02355	1.29323	455.735	0.370981	0.156553	2.36968	0.0178033	0.0545803
NRRL3_11331	1.29318	3319.87	0.370922	0.066659	5.56447	2.62947e-08	2.945e-07
NRRL3_05686	1.29189	7389.96	0.36948	0.0979825	3.77088	0.000162672	0.000932855
NRRL3_00366	1.29178	788.515	0.369358	0.0936444	3.94426	8.00452e-05	0.000489457
NRRL3_06705	1.29174	635.86	0.369313	0.0907431	4.06988	4.7038e-05	0.000303342
NRRL3_02142	1.29152	2570.73	0.369071	0.0637476	5.78956	7.05695e-09	8.46526e-08
NRRL3_02616	1.2912	613.233	0.36871	0.097653	3.77572	0.000159545	0.000916839
NRRL3_01009	1.29109	601.335	0.368589	0.106256	3.46887	0.000522656	0.00263392
NRRL3_01955	1.29102	1842.81	0.368508	0.0944222	3.90276	9.51007e-05	0.000571646
NRRL3_11196	1.29003	970.928	0.367399	0.0921648	3.98633	6.71032e-05	0.000417058
NRRL3_06311	1.2899	309.363	0.367258	0.151771	2.41982	0.0155282	0.0488718
NRRL3_04788	1.28984	216.562	0.367189	0.153792	2.38757	0.01696	0.0524968
NRRL3_08270	1.28951	1598.14	0.366827	0.125659	2.91922	0.00350911	0.0137606
NRRL3_02313	1.28861	25976.4	0.365811	0.0615357	5.9447	2.76959e-09	3.45443e-08
NRRL3_02744	1.28823	777.19	0.365392	0.105684	3.45739	0.000545429	0.00273362
NRRL3_11530	1.28785	469.855	0.364969	0.166473	2.19236	0.0283532	0.0792607
NRRL3_08181	1.28778	71406.1	0.364886	0.0700254	5.21076	1.88065e-07	1.89202e-06
NRRL3_03354	1.28772	1376.22	0.364821	0.0878235	4.15403	3.26673e-05	0.000219973
NRRL3_03654	1.28719	1713.23	0.364226	0.0670091	5.43547	5.46519e-08	5.85228e-07
NRRL3_05975	1.2864	2253.54	0.363338	0.0816476	4.45007	8.58412e-06	6.51586e-05
NRRL3_01542	1.28617	516.125	0.36308	0.10777	3.36903	0.00075432	0.00362021
NRRL3_04263	1.2857	330.106	0.36255	0.119994	3.02141	0.002516	0.0103991
NRRL3_04865	1.28541	5107.21	0.362225	0.0574195	6.30839	2.81955e-10	3.90256e-09
NRRL3_04047	1.28462	3384.8	0.361338	0.0574947	6.28472	3.28437e-10	4.51745e-09
NRRL3_00865	1.28454	225.827	0.361252	0.153851	2.34807	0.0188709	0.0572491
NRRL3_05477	1.28448	5957.1	0.361179	0.0743887	4.8553	1.20205e-06	1.07528e-05
NRRL3_06102	1.28447	993.286	0.36117	0.10128	3.56607	0.000362378	0.00189889
NRRL3_07104	1.28436	715.077	0.361045	0.136047	2.65383	0.00795835	0.0277569
NRRL3_10993	1.28409	208.19	0.360749	0.152442	2.36646	0.0179591	0.0549536
NRRL3_06464	1.28377	20394.5	0.360391	0.0879055	4.09975	4.13595e-05	0.000270699
NRRL3_08122	1.28367	12577.3	0.360278	0.0664159	5.42457	5.80941e-08	6.19069e-07
NRRL3_08172	1.28336	930.294	0.359925	0.0931675	3.8632	0.000111912	0.000663611
NRRL3_06513	1.28316	1817.36	0.359699	0.144482	2.48957	0.0127896	0.0413731
NRRL3_08526	1.28297	1064.66	0.359482	0.105899	3.39457	0.000687353	0.00334711
NRRL3_11632	1.28211	517.503	0.358517	0.128115	2.79839	0.00513575	0.0190504
NRRL3_06514	1.28185	132121	0.358224	0.10256	3.49282	0.00047795	0.00242533
NRRL3_01389	1.28167	695.569	0.358026	0.113605	3.1515	0.00162436	0.00709187
NRRL3_03349	1.28124	981.517	0.357546	0.0911496	3.92263	8.75869e-05	0.000529964
NRRL3_04679	1.28098	683.153	0.357244	0.104896	3.4057	0.000659951	0.00323087
NRRL3_09739	1.28086	2241.41	0.357115	0.061587	5.79856	6.6888e-09	8.05887e-08
NRRL3_00911	1.28082	7936.09	0.357064	0.0643839	5.54587	2.92499e-08	3.25275e-07
NRRL3_04034	1.28077	1329.49	0.357007	0.0851739	4.19151	2.77104e-05	0.000189619
NRRL3_11425	1.28065	1617.2	0.356878	0.0858414	4.15741	3.21877e-05	0.00021741
NRRL3_06684	1.28047	901.949	0.356673	0.0959676	3.7166	0.00020192	0.00112902
NRRL3_06636	1.28004	434.048	0.356192	0.13575	2.62389	0.00869326	0.0299301
NRRL3_00639	1.2797	1288.22	0.355807	0.0742184	4.79406	1.63439e-06	1.43283e-05
NRRL3_05878	1.27852	1112.07	0.354472	0.0852711	4.157	3.22448e-05	0.000217529
NRRL3_06045	1.27849	2080.96	0.354437	0.0954436	3.71357	0.000204354	0.00114031
NRRL3_04492	1.27833	780.449	0.354256	0.0834278	4.24626	2.1737e-05	0.000152744
NRRL3_07073	1.27832	703.536	0.354251	0.0948846	3.73349	0.000188844	0.00106513
NRRL3_00844	1.2782	262.662	0.354114	0.162827	2.17479	0.0296462	0.0820673
NRRL3_04716	1.27783	258.142	0.353701	0.151502	2.33462	0.0195631	0.0589255
NRRL3_11556	1.2765	1297.9	0.352193	0.0772813	4.55728	5.18197e-06	4.13653e-05
NRRL3_01952	1.27645	228.904	0.352142	0.139984	2.5156	0.0118832	0.0388994
NRRL3_09683	1.27635	434.336	0.352025	0.120839	2.91317	0.00357779	0.01399
NRRL3_05204	1.27615	2498.18	0.351801	0.0623114	5.64586	1.64361e-08	1.89101e-07
NRRL3_06580	1.27599	1799.67	0.351617	0.069249	5.07758	3.82281e-07	3.6774e-06
NRRL3_02402	1.27493	265.737	0.350419	0.153437	2.2838	0.0223832	0.0654268
NRRL3_02669	1.27482	639.888	0.350289	0.134594	2.60257	0.00925273	0.0315501
NRRL3_09367	1.27467	25349.1	0.350122	0.0890955	3.92974	8.50363e-05	0.000516238
NRRL3_10910	1.27341	3661.03	0.348699	0.0857151	4.06812	4.73932e-05	0.000305095
NRRL3_10099	1.27322	936.113	0.348477	0.11109	3.1369	0.00170746	0.00739003
NRRL3_08057	1.27272	6541.58	0.347918	0.0864047	4.02661	5.65863e-05	0.000357154
NRRL3_00599	1.27206	2032.44	0.347172	0.107175	3.23929	0.00119827	0.00545962
NRRL3_10713	1.2715	1622.22	0.346537	0.142663	2.42906	0.0151378	0.0478275
NRRL3_10183	1.27127	767.763	0.346266	0.162383	2.1324	0.0329739	0.089496
NRRL3_09095	1.27082	854.981	0.345765	0.115524	2.99302	0.00276231	0.011292
NRRL3_05472	1.27067	2815.23	0.34559	0.0654967	5.27645	1.31711e-07	1.34982e-06
NRRL3_00473	1.27057	362.051	0.345471	0.12235	2.82363	0.0047483	0.0178423
NRRL3_09343	1.2703	6230.64	0.345171	0.0742541	4.6485	3.3435e-06	2.77596e-05
NRRL3_04655	1.27025	958.169	0.345115	0.0831678	4.14962	3.33031e-05	0.000223705
NRRL3_06920	1.26859	808.822	0.34323	0.100974	3.39919	0.000675868	0.00329703
NRRL3_08696	1.26856	246.414	0.343195	0.144799	2.37015	0.0177808	0.0545451
NRRL3_06210	1.26852	257.065	0.343151	0.148822	2.30578	0.0211232	0.062537
NRRL3_11132	1.26833	593.391	0.342935	0.102249	3.35391	0.000796793	0.00380078
NRRL3_06176	1.26831	319.443	0.342912	0.136131	2.51899	0.0117693	0.0385726
NRRL3_01504	1.26822	465.717	0.342808	0.105341	3.25426	0.00113686	0.00521011
NRRL3_11424	1.26819	11990.1	0.342776	0.0683497	5.01503	5.30251e-07	5.01295e-06
NRRL3_09311	1.26808	2535.85	0.342644	0.0809834	4.23104	2.32614e-05	0.000161593
NRRL3_06728	1.268	2094.1	0.342555	0.124334	2.75512	0.005867	0.0214083
NRRL3_09107	1.2678	520.813	0.342324	0.118178	2.89668	0.00377139	0.0146168
NRRL3_10684	1.26755	669.478	0.342046	0.0952703	3.59026	0.000330344	0.00175671
NRRL3_08504	1.26743	238.166	0.341907	0.161319	2.11944	0.0340533	0.092016
NRRL3_04530	1.2668	21153.8	0.341186	0.0803885	4.24421	2.19365e-05	0.00015385
NRRL3_06954	1.26643	1675.94	0.34077	0.135376	2.51722	0.0118286	0.0387438
NRRL3_05692	1.26639	6733.01	0.340719	0.125388	2.71733	0.00658114	0.0235984
NRRL3_03731	1.2659	299.477	0.340161	0.140831	2.41539	0.0157182	0.0493627
NRRL3_03134	1.26574	531.535	0.339978	0.11852	2.86853	0.00412378	0.0158261
NRRL3_03889	1.26571	3545.37	0.339943	0.0909016	3.73968	0.000184254	0.00104139
NRRL3_03361	1.26555	377.748	0.339762	0.128791	2.6381	0.00833723	0.0288673
NRRL3_00365	1.26531	713.719	0.339495	0.10199	3.32872	0.000872465	0.00411348
NRRL3_04654	1.26515	486.151	0.339306	0.112913	3.00504	0.00265549	0.0109082
NRRL3_00925	1.26493	11233.8	0.339061	0.0462424	7.33225	2.2632e-13	4.01307e-12
NRRL3_10899	1.26468	912.01	0.338773	0.098559	3.43726	0.000587627	0.00291846
NRRL3_03530	1.26463	1253.54	0.338713	0.112567	3.009	0.00262112	0.0107791
NRRL3_01549	1.26444	1017.29	0.338499	0.0978774	3.4584	0.000543394	0.00272466
NRRL3_02967	1.26417	15402.7	0.338192	0.0775661	4.36005	1.30035e-05	9.52146e-05
NRRL3_09356	1.26377	20737.7	0.337737	0.0787245	4.29011	1.78583e-05	0.000127696
NRRL3_00253	1.26332	804.484	0.337225	0.0933912	3.61088	0.000305154	0.00163703
NRRL3_11183	1.26294	467.791	0.336782	0.110631	3.04418	0.00233314	0.0097334
NRRL3_06081	1.26201	534.625	0.335723	0.0980428	3.42426	0.000616486	0.00304663
NRRL3_10671	1.26195	716.371	0.335654	0.101772	3.29811	0.000973384	0.00452131
NRRL3_02013	1.26177	986.632	0.335449	0.094615	3.54541	0.000392007	0.00203725
NRRL3_00871	1.26154	640.148	0.335186	0.110054	3.04564	0.00232182	0.00970461
NRRL3_01011	1.26144	364.4	0.335075	0.131849	2.54135	0.0110424	0.0366943
NRRL3_00490	1.26139	9030.12	0.335016	0.0589848	5.67969	1.34939e-08	1.56895e-07
NRRL3_03922	1.26128	1303.88	0.334892	0.0740395	4.52316	6.09243e-06	4.79359e-05
NRRL3_03461	1.26099	919.447	0.334561	0.0864448	3.87023	0.000108735	0.000646868
NRRL3_04879	1.2605	235.611	0.333994	0.15747	2.12101	0.033921	0.0917038
NRRL3_04689	1.26041	412.934	0.333896	0.108843	3.06768	0.00215726	0.00910346
NRRL3_09353	1.26005	881.953	0.333476	0.117242	2.84434	0.00445041	0.0168615
NRRL3_04908	1.26001	2740.73	0.333439	0.0757067	4.40435	1.06103e-05	7.87413e-05
NRRL3_06011	1.25965	3712.28	0.333018	0.111537	2.98573	0.00282905	0.0115177
NRRL3_03723	1.25928	10722.5	0.3326	0.0815916	4.0764	4.57392e-05	0.000296535
NRRL3_05663	1.25922	3637.52	0.332533	0.0805434	4.12862	3.64951e-05	0.000242183
NRRL3_08248	1.25844	8656.95	0.331642	0.0725281	4.5726	4.81717e-06	3.86218e-05
NRRL3_06450	1.25787	999.818	0.330988	0.0780928	4.2384	2.25118e-05	0.000157082
NRRL3_10591	1.25776	5821.55	0.330862	0.0505125	6.55011	5.74944e-11	8.51632e-10
NRRL3_02026	1.25711	13787.4	0.33011	0.107239	3.07826	0.00208213	0.00882033
NRRL3_11220	1.25598	3372.94	0.328811	0.0761332	4.3189	1.56812e-05	0.000113012
NRRL3_06821	1.25583	245.115	0.328645	0.15559	2.11226	0.0346642	0.0933108
NRRL3_05001	1.25505	330.261	0.327743	0.136656	2.39831	0.016471	0.0512576
NRRL3_05773	1.25495	4438.04	0.327626	0.0998788	3.28024	0.0010372	0.00478331
NRRL3_03126	1.25478	1562.32	0.327436	0.0816021	4.01259	6.00554e-05	0.000377099
NRRL3_10091	1.25444	652.731	0.327041	0.0978312	3.34291	0.000829048	0.00393243
NRRL3_08345	1.25403	788.154	0.326571	0.104491	3.12536	0.00177588	0.00765594
NRRL3_06457	1.25382	934.423	0.326332	0.115755	2.81916	0.00481502	0.0180313
NRRL3_06746	1.25375	527.91	0.326248	0.104706	3.11587	0.00183405	0.00788195
NRRL3_09835	1.25337	1100.76	0.325812	0.0875324	3.72218	0.000197506	0.00110884
NRRL3_00534	1.25328	1601.46	0.325706	0.0652267	4.99344	5.93121e-07	5.55469e-06
NRRL3_02198	1.25281	2338.08	0.325164	0.0799503	4.06708	4.76066e-05	0.00030611
NRRL3_03465	1.25242	1504.47	0.324722	0.0773672	4.19715	2.70299e-05	0.000185541
NRRL3_02602	1.25227	1338.42	0.32455	0.155351	2.08915	0.0366947	0.0977337
NRRL3_08222	1.25181	4205.3	0.324019	0.0886866	3.65353	0.000258663	0.00140618
NRRL3_09769	1.25161	359.106	0.323782	0.139386	2.32291	0.0201843	0.0603987
NRRL3_03554	1.25135	63249	0.323488	0.0632491	5.1145	3.14574e-07	3.0664e-06
NRRL3_06593	1.25124	1498.1	0.323354	0.12781	2.52995	0.0114079	0.0376241
NRRL3_03108	1.25106	13563.9	0.323147	0.0931304	3.46984	0.000520772	0.00262683
NRRL3_06867	1.25049	253.759	0.322491	0.138985	2.32033	0.0203229	0.0607141
NRRL3_04596	1.25002	515.3	0.32195	0.105109	3.063	0.00219133	0.00922948
NRRL3_11330	1.24986	638.476	0.321766	0.105797	3.04134	0.00235524	0.0098144
NRRL3_03803	1.24912	1478.91	0.320916	0.0735378	4.36396	1.27731e-05	9.36524e-05
NRRL3_05290	1.24909	2342.83	0.320878	0.063029	5.09096	3.56262e-07	3.4422e-06
NRRL3_10998	1.24869	2295.84	0.320417	0.0793182	4.03963	5.35351e-05	0.000340244
NRRL3_07783	1.24852	3190.93	0.320224	0.0865402	3.70029	0.000215357	0.00119201
NRRL3_03120	1.2482	1435.12	0.319846	0.0847326	3.77477	0.000160153	0.000919644
NRRL3_04460	1.24812	603.065	0.319753	0.096777	3.30402	0.000953103	0.00444215
NRRL3_07064	1.24795	1287.76	0.319558	0.0858014	3.72439	0.000195786	0.00110089
NRRL3_05978	1.24792	812.043	0.319521	0.0891827	3.58277	0.000339975	0.00179921
NRRL3_06017	1.24772	759.802	0.319292	0.0911653	3.50234	0.000461185	0.00235221
NRRL3_04201	1.24759	1963.99	0.319142	0.118216	2.69965	0.00694121	0.0246799
NRRL3_11073	1.24739	3163.08	0.31891	0.0838235	3.80454	0.000142067	0.00082504
NRRL3_00250	1.24697	461.904	0.318429	0.122344	2.60274	0.00924827	0.0315501
NRRL3_02330	1.24695	1796.02	0.318399	0.0717994	4.43456	9.22622e-06	6.94561e-05
NRRL3_06744	1.24676	2055.49	0.318183	0.0605866	5.2517	1.50699e-07	1.53155e-06
NRRL3_04349	1.24644	1734.89	0.317809	0.0658712	4.8247	1.40211e-06	1.2381e-05
NRRL3_04779	1.24608	311.844	0.317401	0.148135	2.14264	0.0321417	0.0878016
NRRL3_07728	1.24604	459.765	0.317348	0.111475	2.84681	0.00441603	0.0167787
NRRL3_09672	1.24598	920.007	0.317276	0.0888419	3.57125	0.000355288	0.00186854
NRRL3_05303	1.24597	1269.18	0.317271	0.0711378	4.45994	8.19814e-06	6.27495e-05
NRRL3_10578	1.2459	1987.39	0.317192	0.0766323	4.13914	3.48615e-05	0.000232891
NRRL3_04347	1.24554	1402.53	0.316775	0.0833391	3.80104	0.00014409	0.00083458
NRRL3_04692	1.24535	698.259	0.316551	0.0983932	3.2172	0.00129446	0.00582295
NRRL3_04739	1.24516	1125.44	0.316332	0.0934843	3.3838	0.000714902	0.0034552
NRRL3_07512	1.2449	623.294	0.316032	0.129668	2.43724	0.0147998	0.0469351
NRRL3_04658	1.24481	506.714	0.315931	0.143318	2.2044	0.0274961	0.077384
NRRL3_09953	1.2447	381.432	0.3158	0.120062	2.63032	0.00853057	0.0294346
NRRL3_05561	1.24461	302.922	0.315695	0.144872	2.17914	0.0293214	0.0813732
NRRL3_04173	1.24414	5050.79	0.315145	0.0810517	3.8882	0.000100991	0.000604076
NRRL3_01025	1.24405	267.992	0.315049	0.14167	2.22383	0.0261601	0.0743676
NRRL3_05927	1.24363	1583.97	0.314557	0.117911	2.66774	0.00763624	0.0267866
NRRL3_05777	1.24346	874.993	0.314361	0.103359	3.04146	0.00235431	0.00981426
NRRL3_02692	1.24345	528.393	0.314353	0.11524	2.7278	0.00637576	0.0229369
NRRL3_02505	1.24332	31102.7	0.314196	0.0895796	3.50746	0.000452412	0.00231608
NRRL3_05599	1.24331	1320.96	0.314181	0.113073	2.77856	0.00545999	0.0201027
NRRL3_06851	1.2431	538.13	0.31394	0.12759	2.46054	0.013873	0.0443807
NRRL3_02333	1.243	550.584	0.313829	0.102671	3.05666	0.00223815	0.00940145
NRRL3_09159	1.24235	3233.88	0.313072	0.0735264	4.25796	2.06303e-05	0.000145526
NRRL3_05939	1.24212	801.98	0.3128	0.123463	2.53356	0.011291	0.0373282
NRRL3_10760	1.24197	1059.79	0.31263	0.0952074	3.28367	0.00102464	0.00473135
NRRL3_05041	1.24179	2033.31	0.312426	0.0765389	4.08193	4.46642e-05	0.000290595
NRRL3_00989	1.2417	600.985	0.312319	0.0978626	3.19141	0.00141582	0.0062864
NRRL3_04979	1.24163	1585.63	0.31223	0.0722852	4.31942	1.56442e-05	0.000112819
NRRL3_03841	1.24155	5170.58	0.312147	0.120644	2.58735	0.00967183	0.0327446
NRRL3_00613	1.24152	886.241	0.312111	0.0964549	3.23583	0.00121291	0.00551219
NRRL3_02297	1.24151	813.305	0.312097	0.115297	2.7069	0.00679145	0.0242416
NRRL3_09494	1.24105	2291.2	0.311559	0.124532	2.50185	0.0123547	0.0401912
NRRL3_03346	1.24084	6209.32	0.311318	0.0722923	4.30638	1.65945e-05	0.000119125
NRRL3_10766	1.24072	1505.78	0.311175	0.0705155	4.41285	1.02018e-05	7.61732e-05
NRRL3_02302	1.2407	888.229	0.311157	0.0871703	3.56952	0.00035763	0.00187996
NRRL3_08424	1.24045	1436.05	0.310869	0.0756269	4.11056	3.94697e-05	0.000259568
NRRL3_11000	1.24045	1664.38	0.31086	0.102888	3.02135	0.00251652	0.0103991
NRRL3_11081	1.24004	4500.9	0.310391	0.0684385	4.53534	5.75116e-06	4.54789e-05
NRRL3_03770	1.23989	1659.33	0.310216	0.0702038	4.41879	9.92557e-06	7.43639e-05
NRRL3_07666	1.23972	1251.05	0.310011	0.0730978	4.24105	2.22478e-05	0.000155437
NRRL3_02935	1.23906	29456.7	0.309246	0.0815908	3.79021	0.00015052	0.000869528
NRRL3_06885	1.23895	563.721	0.309115	0.108325	2.8536	0.00432271	0.0164743
NRRL3_05060	1.23874	2108.3	0.308875	0.0833506	3.70573	0.000210782	0.00117023
NRRL3_09158	1.23866	268.083	0.308785	0.147565	2.09254	0.0363906	0.0971597
NRRL3_04165	1.23837	593.239	0.308437	0.102806	3.00018	0.00269821	0.0110588
NRRL3_00560	1.23835	682.704	0.308423	0.0985276	3.13032	0.00174615	0.00754855
NRRL3_03920	1.23815	6521.64	0.308188	0.0739779	4.16595	3.10064e-05	0.000210337
NRRL3_08080	1.23779	1583.25	0.30777	0.101283	3.0387	0.00237603	0.00989351
NRRL3_11067	1.23745	10973.2	0.307371	0.0619697	4.96002	7.04866e-07	6.52878e-06
NRRL3_05105	1.2368	1585.43	0.30661	0.0884419	3.4668	0.000526691	0.00265303
NRRL3_06511	1.23671	1947.55	0.306507	0.0677437	4.5245	6.05374e-06	4.76998e-05
NRRL3_03602	1.23659	645.439	0.306362	0.117445	2.60856	0.00909237	0.031087
NRRL3_03559	1.23636	3857.41	0.3061	0.0960463	3.187	0.00143755	0.00635974
NRRL3_03511	1.23611	1420.15	0.305803	0.0770622	3.96826	7.23998e-05	0.000446438
NRRL3_03716	1.23603	49008.4	0.305717	0.075196	4.0656	4.79092e-05	0.000307695
NRRL3_03692	1.23587	1267.96	0.305522	0.101894	2.99843	0.00271376	0.0111101
NRRL3_06563	1.23583	484.623	0.305479	0.118581	2.57612	0.00999159	0.0337024
NRRL3_05354	1.23572	1364.64	0.30535	0.0858941	3.55496	0.000378042	0.00196815
NRRL3_02240	1.23554	3990.67	0.305138	0.0656638	4.64698	3.3683e-06	2.79233e-05
NRRL3_07685	1.23519	6469.8	0.304727	0.0535208	5.69363	1.24368e-08	1.45374e-07
NRRL3_05944	1.23479	856.425	0.304264	0.0888902	3.42292	0.000619515	0.00305803
NRRL3_09635	1.2347	1391.07	0.304159	0.0846282	3.59406	0.000325561	0.00173548
NRRL3_03535	1.23428	1776.69	0.30367	0.0849083	3.57645	0.000348294	0.00183704
NRRL3_11235	1.23425	1173.72	0.303632	0.0721225	4.20995	2.55426e-05	0.000176214
NRRL3_06179	1.23397	1420.26	0.303311	0.104466	2.90344	0.00369086	0.0143605
NRRL3_02099	1.23387	2933.1	0.303191	0.085762	3.53526	0.000407368	0.0021071
NRRL3_10455	1.23381	552.402	0.303116	0.10946	2.76919	0.00561959	0.0206428
NRRL3_11323	1.23362	1660.32	0.302899	0.103172	2.93587	0.00332612	0.0132037
NRRL3_08509	1.23333	292.517	0.302563	0.132038	2.29149	0.0219352	0.0643917
NRRL3_03438	1.23322	341.465	0.302434	0.128845	2.34728	0.0189111	0.0573235
NRRL3_09273	1.23289	1054.89	0.302042	0.0991071	3.04764	0.0023065	0.00964792
NRRL3_04799	1.23266	31502.1	0.301775	0.0710599	4.24677	2.16871e-05	0.00015249
NRRL3_05529	1.23246	1131.97	0.301539	0.0878932	3.43074	0.000601941	0.0029828
NRRL3_10677	1.23189	1094.18	0.300871	0.10486	2.86928	0.00411411	0.0157945
NRRL3_04822	1.23187	7611.3	0.300848	0.0581744	5.17149	2.3224e-07	2.29645e-06
NRRL3_06607	1.23179	2197.72	0.30076	0.105099	2.86167	0.00421415	0.0160997
NRRL3_01517	1.23167	1573.52	0.30062	0.0939468	3.1999	0.00137475	0.00612888
NRRL3_09359	1.23164	1972.28	0.300578	0.0618439	4.86026	1.17231e-06	1.04953e-05
NRRL3_03621	1.2308	714.46	0.299599	0.0900238	3.328	0.000874714	0.00412054
NRRL3_03381	1.23068	997.499	0.299456	0.0780794	3.83527	0.000125425	0.00073776
NRRL3_10523	1.23063	1700.22	0.2994	0.0674861	4.43646	9.14496e-06	6.8939e-05
NRRL3_09753	1.22966	1312.89	0.298264	0.0713298	4.18148	2.89616e-05	0.00019732
NRRL3_02529	1.22919	1708	0.297711	0.0739003	4.02855	5.61228e-05	0.00035449
NRRL3_09160	1.22904	422.294	0.297535	0.112854	2.63647	0.00837744	0.0289791
NRRL3_07525	1.22884	1625.76	0.297297	0.0684411	4.34384	1.40016e-05	0.000101911
NRRL3_09215	1.22868	34311.2	0.297115	0.0708773	4.19196	2.76557e-05	0.000189363
NRRL3_05668	1.22861	2256.28	0.297031	0.0930057	3.19369	0.00140469	0.00624901
NRRL3_00500	1.22841	1810.02	0.296792	0.115661	2.56605	0.0102865	0.0344933
NRRL3_11423	1.22834	60253.4	0.296706	0.0811214	3.65756	0.000254632	0.00138633
NRRL3_03121	1.2282	3010.25	0.296541	0.0706224	4.19897	2.68135e-05	0.000184287
NRRL3_11279	1.22793	750.688	0.296226	0.105529	2.80705	0.0049998	0.0186279
NRRL3_07802	1.22785	475.721	0.29613	0.111323	2.66011	0.0078116	0.0273145
NRRL3_11735	1.22765	2326.63	0.295901	0.130171	2.27318	0.0230156	0.0669721
NRRL3_09303	1.22742	9898.19	0.29563	0.044908	6.58302	4.60986e-11	6.88406e-10
NRRL3_04714	1.22733	2907.86	0.295527	0.0606055	4.87623	1.08131e-06	9.72827e-06
NRRL3_01052	1.22713	985.602	0.295285	0.0935758	3.15557	0.00160186	0.00700199
NRRL3_01524	1.22644	861.537	0.294476	0.0937019	3.14269	0.00167404	0.00728212
NRRL3_01936	1.22633	2507.28	0.294342	0.067714	4.34684	1.38113e-05	0.000100793
NRRL3_02930	1.22621	513.161	0.294207	0.10767	2.73248	0.00628594	0.0226806
NRRL3_01292	1.22614	255.752	0.29412	0.130931	2.24637	0.0246802	0.0708764
NRRL3_01102	1.22609	1429.87	0.294061	0.0817251	3.59818	0.000320454	0.00170992
NRRL3_05841	1.22606	1012.98	0.294034	0.097865	3.00449	0.00266029	0.0109223
NRRL3_05319	1.226	4198.57	0.293965	0.0849514	3.46039	0.000539398	0.00270834
NRRL3_04922	1.22589	2006.27	0.293825	0.100167	2.93335	0.0033532	0.0132773
NRRL3_03386	1.22556	237.896	0.293446	0.139848	2.09832	0.0358766	0.0960208
NRRL3_03624	1.22532	2675.09	0.293163	0.0700631	4.18427	2.86088e-05	0.000195359
NRRL3_00630	1.22518	431.01	0.292989	0.117255	2.49873	0.0124639	0.0405223
NRRL3_11580	1.225	2419.81	0.292779	0.0693595	4.22118	2.43027e-05	0.000168188
NRRL3_09331	1.22499	2599.33	0.292768	0.0662692	4.41785	9.96854e-06	7.4584e-05
NRRL3_03440	1.22467	1312.54	0.29239	0.0986878	2.96277	0.0030488	0.0122712
NRRL3_10410	1.22412	1058.61	0.291751	0.0902631	3.23223	0.00122829	0.00556867
NRRL3_03652	1.22381	370.172	0.291374	0.120998	2.40809	0.0160363	0.0501324
NRRL3_09743	1.22362	459.451	0.291161	0.139066	2.09368	0.0362881	0.0969568
NRRL3_05435	1.22354	581.908	0.291063	0.102255	2.84645	0.00442093	0.0167787
NRRL3_00538	1.22353	1097.13	0.291045	0.0818675	3.55508	0.00037787	0.00196815
NRRL3_02700	1.22348	1000.06	0.290989	0.104272	2.79067	0.00525988	0.0194516
NRRL3_05298	1.22307	1241.49	0.290509	0.090639	3.20512	0.00135005	0.0060359
NRRL3_06113	1.22292	7748.48	0.290328	0.0751068	3.86553	0.000110847	0.000658011
NRRL3_10697	1.22272	1022.28	0.290097	0.110224	2.63189	0.00849118	0.0293079
NRRL3_11211	1.22271	710.964	0.290077	0.101301	2.8635	0.00418986	0.0160293
NRRL3_08027	1.22239	1628.99	0.289705	0.090261	3.20963	0.00132904	0.00594924
NRRL3_04291	1.22237	3093.59	0.289684	0.0905662	3.19859	0.00138101	0.00614927
NRRL3_04734	1.22223	411.103	0.289517	0.121585	2.38119	0.0172566	0.0532944
NRRL3_02117	1.2222	779.63	0.289481	0.0987402	2.93174	0.00337069	0.0133321
NRRL3_10503	1.22208	1504.11	0.289333	0.0725293	3.98919	6.63004e-05	0.000412536
NRRL3_05999	1.22194	595.858	0.289168	0.122139	2.36754	0.0179067	0.0548239
NRRL3_05185	1.22152	309.725	0.288681	0.123871	2.33049	0.0197804	0.0594495
NRRL3_02027	1.22126	16856.2	0.288366	0.0539188	5.34815	8.88581e-08	9.27097e-07
NRRL3_09797	1.22118	25118	0.288282	0.0534788	5.39058	7.02311e-08	7.41921e-07
NRRL3_01539	1.22081	602.071	0.287844	0.114885	2.5055	0.0122278	0.0398611
NRRL3_11165	1.22078	2180.1	0.287799	0.0697215	4.12783	3.66196e-05	0.000242862
NRRL3_03847	1.22073	423.427	0.287742	0.130211	2.20982	0.0271179	0.0764764
NRRL3_02168	1.22071	3680.91	0.287723	0.106478	2.70219	0.00688854	0.0245403
NRRL3_04528	1.22032	61495.5	0.287256	0.0527255	5.44814	5.09e-08	5.47187e-07
NRRL3_10657	1.22011	794.06	0.287017	0.108523	2.64476	0.00817488	0.0284071
NRRL3_02177	1.21968	973.723	0.286502	0.123878	2.31277	0.0207351	0.0616938
NRRL3_07056	1.21961	1358.51	0.286419	0.0723876	3.95673	7.59818e-05	0.000466691
NRRL3_01984	1.21916	1826.26	0.285887	0.076657	3.72943	0.000191917	0.00108024
NRRL3_05490	1.21908	794.48	0.285787	0.118675	2.40815	0.0160335	0.0501324
NRRL3_09384	1.21878	7094.92	0.285438	0.0686382	4.1586	3.20211e-05	0.000216685
NRRL3_01034	1.21846	6430.33	0.285055	0.0654155	4.35761	1.31488e-05	9.62143e-05
NRRL3_03488	1.21829	49043.9	0.284854	0.0836026	3.40724	0.000656245	0.0032156
NRRL3_05710	1.21798	61361.6	0.284496	0.069883	4.07103	4.68053e-05	0.000302197
NRRL3_02754	1.21794	1436.66	0.284437	0.082066	3.46596	0.000528346	0.00265893
NRRL3_03848	1.21786	344.939	0.284354	0.131136	2.1684	0.0301284	0.0831754
NRRL3_02609	1.21749	1323.57	0.283909	0.0701633	4.0464	5.20107e-05	0.000331515
NRRL3_11559	1.21734	499.977	0.283731	0.109643	2.58778	0.0096598	0.0327324
NRRL3_09887	1.2173	3253.58	0.283687	0.0625139	4.53799	5.6793e-06	4.50079e-05
NRRL3_06917	1.21689	46741.2	0.283203	0.0642906	4.40504	1.05765e-05	7.85713e-05
NRRL3_10346	1.21675	953.94	0.283028	0.0794082	3.56421	0.00036495	0.00191111
NRRL3_06117	1.21651	1802.93	0.282747	0.0704435	4.01382	5.97446e-05	0.000375577
NRRL3_11329	1.21635	380.495	0.282559	0.127467	2.21672	0.0266423	0.0755622
NRRL3_06919	1.21632	1239.18	0.282527	0.0783777	3.60469	0.000312531	0.00167415
NRRL3_05992	1.21612	1543.53	0.282282	0.0723042	3.90409	9.458e-05	0.000568827
NRRL3_11170	1.2161	3607.11	0.282265	0.0812033	3.47603	0.000508901	0.0025705
NRRL3_10505	1.21562	354.05	0.28169	0.117225	2.40299	0.0162617	0.0507212
NRRL3_03080	1.21557	3314.23	0.281632	0.0610976	4.60954	4.03561e-06	3.2933e-05
NRRL3_11066	1.21551	4104.66	0.281558	0.0742477	3.79215	0.000149351	0.000863231
NRRL3_06755	1.21538	3368.33	0.281409	0.0716806	3.92587	8.64183e-05	0.000523759
NRRL3_04635	1.21506	10133.8	0.281028	0.0603773	4.65453	3.24716e-06	2.71033e-05
NRRL3_00337	1.21501	5211.2	0.28097	0.0654729	4.29139	1.77558e-05	0.000127045
NRRL3_06880	1.21475	1364.8	0.280661	0.0750374	3.74028	0.000183817	0.00104027
NRRL3_04869	1.2143	456.37	0.28012	0.113512	2.46776	0.0135962	0.0436097
NRRL3_10813	1.2138	973.94	0.279532	0.0827177	3.37935	0.000726577	0.00350238
NRRL3_07071	1.2136	806.068	0.279289	0.121114	2.30601	0.0211102	0.062537
NRRL3_03811	1.21343	611.729	0.279094	0.109481	2.54924	0.0107957	0.0359945
NRRL3_02056	1.21342	531.538	0.279084	0.129007	2.16332	0.0305168	0.084011
NRRL3_03082	1.21308	1237.82	0.27867	0.0787826	3.5372	0.000404394	0.00209296
NRRL3_08219	1.21285	755.116	0.278407	0.100639	2.76639	0.00566807	0.0207897
NRRL3_03137	1.2128	22738.3	0.278343	0.075584	3.68256	0.000230903	0.00126974
NRRL3_07769	1.21276	3535.11	0.278292	0.125814	2.21193	0.0269716	0.0761616
NRRL3_03483	1.21271	1492.12	0.278229	0.0879323	3.16413	0.00155548	0.00682919
NRRL3_10456	1.21231	362.095	0.277754	0.133079	2.08713	0.036876	0.098169
NRRL3_04839	1.21206	1169.83	0.277456	0.0889898	3.11784	0.00182181	0.00783245
NRRL3_08068	1.21196	4568.04	0.277347	0.0669434	4.14301	3.42783e-05	0.000229554
NRRL3_10005	1.21195	338.408	0.277327	0.129794	2.13667	0.0326251	0.0887248
NRRL3_09219	1.21174	380.829	0.27708	0.116924	2.36974	0.0178008	0.0545803
NRRL3_06109	1.21171	2714.39	0.277049	0.0827508	3.348	0.000813983	0.003871
NRRL3_01019	1.211	516.298	0.276199	0.102832	2.68592	0.00723294	0.0256093
NRRL3_11215	1.21091	544.713	0.276089	0.115548	2.3894	0.0168759	0.0523101
NRRL3_08230	1.21056	5003.92	0.275671	0.0637048	4.32732	1.50936e-05	0.000109207
NRRL3_05969	1.21042	792.302	0.275512	0.102037	2.70012	0.00693138	0.0246609
NRRL3_05036	1.21022	11275.4	0.275266	0.0735123	3.74449	0.00018076	0.00102427
NRRL3_09255	1.20995	567.691	0.27495	0.102682	2.67769	0.00741318	0.0261127
NRRL3_04394	1.2099	1620.98	0.274888	0.0983179	2.79591	0.00517533	0.0191583
NRRL3_11532	1.20957	1181.12	0.274499	0.0760738	3.60832	0.000308181	0.00165166
NRRL3_11047	1.20944	4716.2	0.274342	0.0744554	3.68466	0.000229011	0.00126059
NRRL3_04029	1.20924	2768.6	0.274103	0.0796898	3.43962	0.000582528	0.00289444
NRRL3_07725	1.20923	949.878	0.274086	0.0994889	2.75494	0.0058703	0.0214128
NRRL3_05598	1.20894	42840.7	0.273744	0.0872553	3.13728	0.00170522	0.00738615
NRRL3_03632	1.20857	863.574	0.273296	0.120914	2.26025	0.0238056	0.0688874
NRRL3_00567	1.20826	2396.83	0.272932	0.0811345	3.36395	0.000768357	0.00367632
NRRL3_04155	1.20812	2517.6	0.272763	0.0770325	3.54088	0.000398798	0.00206765
NRRL3_06116	1.20798	725.365	0.272603	0.0920293	2.96213	0.00305521	0.012288
NRRL3_11012	1.20776	425.584	0.272336	0.123959	2.19699	0.028021	0.0785189
NRRL3_04872	1.20766	1799.42	0.272218	0.0689551	3.94777	7.88837e-05	0.000483163
NRRL3_06578	1.20755	2269.29	0.27208	0.0785238	3.46494	0.000530348	0.00266778
NRRL3_05284	1.20755	34164.5	0.27208	0.0762969	3.56607	0.000362381	0.00189889
NRRL3_10010	1.20733	11185.6	0.271823	0.111141	2.44574	0.0144554	0.0460024
NRRL3_05388	1.20727	1056.55	0.271746	0.101483	2.67776	0.00741167	0.0261127
NRRL3_05033	1.20707	1425.06	0.271511	0.0746105	3.63905	0.000273646	0.00147958
NRRL3_08085	1.20707	641.607	0.271507	0.10514	2.58235	0.00981311	0.0331513
NRRL3_05671	1.20692	3740.42	0.271335	0.0569721	4.76259	1.91121e-06	1.65961e-05
NRRL3_08530	1.2069	985.362	0.271304	0.0802442	3.38098	0.000722265	0.00348465
NRRL3_05816	1.20676	3649.53	0.271138	0.0650932	4.16538	3.10828e-05	0.000210725
NRRL3_04836	1.20675	43234.6	0.271124	0.0723658	3.74658	0.000179263	0.00101684
NRRL3_09994	1.2066	4748.46	0.270951	0.0681422	3.97626	7.00076e-05	0.000433636
NRRL3_10630	1.2065	44157.1	0.270824	0.0606646	4.46429	8.03361e-06	6.17485e-05
NRRL3_00725	1.20625	653.103	0.270528	0.128264	2.10916	0.0349312	0.0939487
NRRL3_11212	1.20612	6648.39	0.270379	0.0481627	5.61387	1.97852e-08	2.25975e-07
NRRL3_05504	1.20599	2988.69	0.270218	0.0728248	3.71052	0.000206833	0.00115297
NRRL3_05259	1.2058	1150.35	0.269985	0.101214	2.66747	0.00764236	0.0267995
NRRL3_06966	1.20576	645.578	0.269944	0.103096	2.61837	0.0088351	0.0303518
NRRL3_07042	1.2055	945.393	0.269633	0.11207	2.40593	0.0161312	0.0503858
NRRL3_01138	1.20548	1608.04	0.269608	0.0935366	2.88238	0.00394686	0.0152163
NRRL3_09216	1.2054	5753.94	0.269516	0.0630005	4.27801	1.88574e-05	0.000134325
NRRL3_10796	1.20539	55719	0.269497	0.0850698	3.16795	0.0015352	0.00674823
NRRL3_10393	1.20527	1183.26	0.26936	0.0767876	3.50785	0.000451736	0.0023137
NRRL3_05293	1.20479	1143.63	0.268785	0.0977881	2.74865	0.00598417	0.0217563
NRRL3_05012	1.2046	570.779	0.268557	0.116342	2.30833	0.0209805	0.0622553
NRRL3_05524	1.20451	1862.53	0.268444	0.0763709	3.515	0.000439753	0.00225759
NRRL3_00513	1.20435	2114.57	0.268257	0.0867313	3.09296	0.00198169	0.008447
NRRL3_07208	1.20403	2268.13	0.267876	0.0957844	2.79665	0.0051635	0.019121
NRRL3_02161	1.20396	4215.82	0.267783	0.0729187	3.67235	0.000240326	0.00131759
NRRL3_10914	1.2039	1865.35	0.267715	0.0932895	2.86973	0.00410828	0.0157827
NRRL3_04276	1.20352	855.155	0.267257	0.0915168	2.9203	0.00349694	0.0137276
NRRL3_00785	1.20328	671.805	0.26697	0.0959546	2.78225	0.00539835	0.0199167
NRRL3_03681	1.20319	862.869	0.266867	0.0876069	3.04619	0.00231761	0.00969072
NRRL3_08502	1.2031	1941.13	0.266756	0.0625564	4.26424	2.00581e-05	0.000142129
NRRL3_10660	1.20301	544.704	0.266644	0.114492	2.32894	0.0198621	0.0596462
NRRL3_05569	1.20296	3061.04	0.266587	0.0716234	3.72206	0.000197603	0.00110884
NRRL3_04493	1.20295	1743.4	0.266582	0.104	2.56329	0.0103685	0.0347283
NRRL3_02310	1.20295	1217.63	0.266571	0.0809168	3.29439	0.000986361	0.00457191
NRRL3_02715	1.20236	1248.11	0.265871	0.0752812	3.53171	0.000412886	0.00213263
NRRL3_08029	1.20227	2236.46	0.265756	0.103304	2.57256	0.0100948	0.0339983
NRRL3_01347	1.20204	390.717	0.265489	0.116904	2.27101	0.0231466	0.0673
NRRL3_09545	1.20201	1200.47	0.265453	0.104762	2.53388	0.0112809	0.0373282
NRRL3_08084	1.20193	1351.53	0.265351	0.0930028	2.85315	0.00432882	0.0164919
NRRL3_01569	1.20179	2412.13	0.265182	0.088593	2.99326	0.00276017	0.0112875
NRRL3_03115	1.20165	49003.1	0.265017	0.0645477	4.10575	4.03009e-05	0.000264085
NRRL3_09598	1.20151	6845.35	0.264847	0.083315	3.17886	0.00147857	0.00652806
NRRL3_00352	1.20149	7367.65	0.26483	0.0593058	4.46551	7.98794e-06	6.14405e-05
NRRL3_10685	1.20137	4950.51	0.264676	0.0847517	3.12296	0.00179045	0.00771572
NRRL3_11309	1.20109	5422.47	0.264342	0.0558295	4.73481	2.19258e-06	1.87867e-05
NRRL3_04968	1.20105	2045.64	0.264291	0.066713	3.96161	7.4447e-05	0.000458033
NRRL3_09746	1.20096	957.366	0.26419	0.0859368	3.07424	0.00211039	0.00892282
NRRL3_10799	1.20073	3560.27	0.263907	0.0692349	3.81175	0.000137984	0.000802602
NRRL3_04814	1.20069	533.614	0.263866	0.101682	2.595	0.00945897	0.0321429
NRRL3_04109	1.20068	3359.28	0.263846	0.0571567	4.6162	3.90832e-06	3.20133e-05
NRRL3_02579	1.20063	608.307	0.263791	0.104879	2.51519	0.0118967	0.0389322
NRRL3_01518	1.20012	1373.61	0.263181	0.0709645	3.70862	0.000208389	0.00116042
NRRL3_06887	1.19998	985.624	0.263015	0.0897954	2.92905	0.00340004	0.0134241
NRRL3_05931	1.19998	1015.6	0.263011	0.0836822	3.14297	0.00167244	0.00727861
NRRL3_08415	1.19987	1023.33	0.262873	0.08387	3.13429	0.00172268	0.00745295
NRRL3_03850	1.19977	1211.94	0.262756	0.08416	3.1221	0.00179564	0.00773202
NRRL3_05228	1.19926	2317.72	0.262139	0.0743415	3.52615	0.000421653	0.0021728
NRRL3_10902	1.19913	1320.16	0.261982	0.0770712	3.39922	0.000675772	0.00329703
NRRL3_05170	1.19904	333.847	0.26188	0.124447	2.10436	0.0353471	0.0948581
NRRL3_03946	1.19867	1670.27	0.261438	0.0788457	3.31581	0.000913764	0.00428427
NRRL3_07550	1.19833	754.769	0.261025	0.0921537	2.8325	0.00461856	0.0173965
NRRL3_11247	1.19823	5837.32	0.260899	0.083601	3.12077	0.00180378	0.007761
NRRL3_06560	1.19819	1174.69	0.260861	0.074726	3.4909	0.000481394	0.00244054
NRRL3_09150	1.19809	1264.26	0.260737	0.106744	2.44265	0.0145799	0.0463583
NRRL3_06547	1.19794	473.015	0.260551	0.117129	2.22449	0.0261158	0.0742964
NRRL3_05393	1.1979	730.263	0.260508	0.109773	2.37315	0.0176369	0.0541794
NRRL3_00570	1.19772	1920.09	0.260296	0.0801335	3.24828	0.00116104	0.0053076
NRRL3_07648	1.19763	600.659	0.260179	0.0991263	2.62472	0.00867208	0.0298759
NRRL3_01445	1.19756	449.953	0.260093	0.1238	2.10092	0.0356481	0.0955024
NRRL3_10790	1.19748	837.847	0.259997	0.0901881	2.88283	0.00394118	0.0152104
NRRL3_03429	1.19719	1196.74	0.25965	0.0834112	3.11289	0.00185264	0.00795561
NRRL3_05811	1.19705	928.022	0.259483	0.0813394	3.19012	0.00142212	0.00630684
NRRL3_04681	1.19702	1258.68	0.259449	0.116054	2.23559	0.0253789	0.0725224
NRRL3_10761	1.19694	53373.5	0.25935	0.0813275	3.18895	0.00142788	0.00632463
NRRL3_00456	1.1969	2970.03	0.259299	0.0633784	4.09128	4.2899e-05	0.00027994
NRRL3_09531	1.19686	2891.51	0.259257	0.0677704	3.82553	0.000130493	0.000763072
NRRL3_00529	1.19658	1229.18	0.258918	0.0766208	3.37922	0.000726924	0.00350251
NRRL3_01481	1.19625	3895.68	0.258514	0.052367	4.93659	7.95005e-07	7.31431e-06
NRRL3_03040	1.19603	2121.19	0.258258	0.0820114	3.14905	0.00163804	0.00714306
NRRL3_10946	1.19596	974.79	0.258175	0.0894294	2.88691	0.00389042	0.0150304
NRRL3_06918	1.19496	65582.4	0.256957	0.0561849	4.57342	4.79837e-06	3.85172e-05
NRRL3_10785	1.19488	1469.53	0.256865	0.093797	2.73852	0.00617172	0.0223641
NRRL3_00569	1.19484	1102.2	0.256814	0.0864552	2.97049	0.00297324	0.0120067
NRRL3_01468	1.19465	7713.79	0.256594	0.0749645	3.42287	0.000619629	0.00305803
NRRL3_01964	1.19455	1788.06	0.256465	0.0691583	3.70838	0.000208593	0.00116042
NRRL3_02309	1.19443	688.679	0.256328	0.0954637	2.68509	0.0072511	0.025657
NRRL3_08422	1.19433	1052.79	0.2562	0.0913162	2.80564	0.00502175	0.0186843
NRRL3_11083	1.19431	6351.68	0.256177	0.0907538	2.82277	0.00476111	0.0178782
NRRL3_00392	1.1943	917.185	0.256166	0.0894479	2.86386	0.00418518	0.0160203
NRRL3_06959	1.19396	6888.54	0.255753	0.0684127	3.73839	0.000185203	0.00104578
NRRL3_03446	1.1939	2064.56	0.255681	0.0910813	2.80718	0.00499775	0.0186266
NRRL3_08229	1.19383	1058.62	0.255601	0.0835398	3.05963	0.00221608	0.00932118
NRRL3_03500	1.19382	61986.7	0.255584	0.060211	4.24481	2.18783e-05	0.00015354
NRRL3_07909	1.19381	3080.75	0.255575	0.0729542	3.50323	0.000459652	0.00234549
NRRL3_08529	1.1936	1100.47	0.255318	0.0851371	2.99891	0.0027095	0.0110968
NRRL3_11336	1.19334	4534.58	0.255008	0.10908	2.33779	0.019398	0.0585246
NRRL3_10801	1.19322	1613.92	0.254859	0.066106	3.8553	0.000115586	0.000682817
NRRL3_10029	1.19312	1783.53	0.254738	0.0921104	2.76557	0.00568239	0.0208108
NRRL3_09602	1.1931	14083.7	0.25471	0.0891052	2.85854	0.00425601	0.0162371
NRRL3_08461	1.19297	445.101	0.254556	0.113177	2.24919	0.0245007	0.0704717
NRRL3_05471	1.19266	3500.71	0.254187	0.075306	3.37538	0.000737125	0.00354699
NRRL3_10493	1.19243	2964.77	0.253899	0.0592059	4.28841	1.79955e-05	0.000128509
NRRL3_10483	1.19238	1792.92	0.25385	0.0669399	3.7922	0.000149316	0.000863231
NRRL3_09601	1.19225	1402.54	0.253692	0.073927	3.43166	0.000599907	0.00297407
NRRL3_06136	1.19193	693.881	0.253298	0.0927568	2.73078	0.00631843	0.0227829
NRRL3_11428	1.19186	3829.81	0.253214	0.0645259	3.92422	8.70118e-05	0.000526774
NRRL3_06602	1.19179	1127.61	0.253125	0.105357	2.40254	0.0162814	0.0507541
NRRL3_02745	1.19177	43928.8	0.253102	0.0600188	4.21704	2.47535e-05	0.000170984
NRRL3_02687	1.19161	3220.36	0.252914	0.075046	3.37012	0.000751364	0.00360918
NRRL3_11008	1.19161	3424.17	0.252909	0.0773994	3.26759	0.00108468	0.00498972
NRRL3_06185	1.19129	9187.83	0.252522	0.0842505	2.99727	0.00272406	0.0111481
NRRL3_02159	1.19126	12550.8	0.252489	0.0603466	4.18398	2.86447e-05	0.000195359
NRRL3_08253	1.19122	1396.24	0.252444	0.117352	2.15116	0.0314634	0.0862493
NRRL3_11539	1.19105	24799.6	0.252232	0.0714592	3.52974	0.000415974	0.00214656
NRRL3_03534	1.19096	2533.62	0.252123	0.0718079	3.51108	0.000446291	0.00228688
NRRL3_10515	1.19058	548.83	0.251667	0.105872	2.37708	0.0174503	0.0537416
NRRL3_03493	1.19052	1476.37	0.251593	0.0735878	3.41895	0.000628626	0.00309825
NRRL3_10773	1.19047	658.757	0.251537	0.09779	2.57222	0.0101049	0.0340219
NRRL3_07987	1.19043	2304.93	0.251488	0.070711	3.55656	0.000375736	0.00195918
NRRL3_01090	1.19041	1070.15	0.25146	0.0831591	3.02384	0.00249588	0.0103455
NRRL3_08720	1.19027	14024	0.251285	0.0724243	3.46962	0.000521194	0.00262775
NRRL3_08105	1.18972	4269	0.250617	0.0887876	2.82266	0.00476273	0.0178782
NRRL3_06112	1.18946	13912.6	0.250304	0.0749095	3.34141	0.000833531	0.00395198
NRRL3_09317	1.18943	1735.76	0.250265	0.0778808	3.21343	0.00131159	0.00588314
NRRL3_06614	1.18922	1608.55	0.250012	0.0773097	3.2339	0.00122113	0.00554304
NRRL3_10981	1.18915	1302.04	0.249932	0.0762167	3.27923	0.00104091	0.00479642
NRRL3_00866	1.18873	553.636	0.249424	0.0996304	2.5035	0.0122973	0.0400402
NRRL3_09247	1.1884	1150.66	0.249023	0.0771409	3.22816	0.00124589	0.00563446
NRRL3_09755	1.18838	1626.1	0.248996	0.0792326	3.1426	0.00167457	0.00728212
NRRL3_02260	1.18829	1175.19	0.248885	0.078709	3.16209	0.0015664	0.00686886
NRRL3_09596	1.18801	509.609	0.248542	0.115239	2.15675	0.0310255	0.0851766
NRRL3_04864	1.18776	6897.02	0.248242	0.0534113	4.64775	3.3558e-06	2.78407e-05
NRRL3_02218	1.18736	718.188	0.247757	0.104075	2.38056	0.0172862	0.0533563
NRRL3_05030	1.18721	1394.27	0.247579	0.084424	2.93257	0.00336166	0.0133012
NRRL3_02207	1.18675	399.166	0.247011	0.118091	2.0917	0.0364655	0.097336
NRRL3_10907	1.18658	978.673	0.246812	0.0769728	3.20648	0.00134369	0.0060099
NRRL3_04060	1.18645	591.365	0.246656	0.102309	2.4109	0.0159134	0.0498618
NRRL3_01161	1.1864	10122.4	0.246591	0.0586953	4.20121	2.6549e-05	0.000182697
NRRL3_11276	1.18628	43528.7	0.246439	0.070402	3.50046	0.000464465	0.00236784
NRRL3_00477	1.18624	2515.91	0.246391	0.0841822	2.92687	0.00342391	0.0134989
NRRL3_10909	1.18618	1941.03	0.246326	0.0745578	3.30383	0.000953747	0.00444327
NRRL3_11135	1.18556	1683.33	0.245574	0.0696837	3.52412	0.000424884	0.00218842
NRRL3_06876	1.18533	3285.47	0.245284	0.0821563	2.98557	0.00283047	0.0115192
NRRL3_05697	1.18532	373.471	0.245277	0.117132	2.09403	0.0362572	0.0969213
NRRL3_02133	1.18516	1439.05	0.245076	0.0750956	3.26352	0.00110036	0.00505176
NRRL3_00487	1.18467	1535.12	0.244484	0.0736541	3.31935	0.000902263	0.00423588
NRRL3_08223	1.18457	12768.6	0.244361	0.060573	4.03416	5.4797e-05	0.000347259
NRRL3_05266	1.18439	8527.67	0.244144	0.0731828	3.33608	0.00084968	0.00401986
NRRL3_04350	1.18411	2328.05	0.2438	0.0790059	3.08585	0.00202971	0.00862491
NRRL3_09361	1.18391	955.337	0.243564	0.105898	2.29998	0.0214494	0.0632704
NRRL3_07556	1.18387	2083.91	0.243507	0.0750375	3.24513	0.00117396	0.00535941
NRRL3_06023	1.18347	1349.71	0.243022	0.0857487	2.83412	0.00459518	0.0173263
NRRL3_11246	1.18344	4082.88	0.242985	0.0587629	4.135	3.54948e-05	0.000236115
NRRL3_07713	1.18312	2330.6	0.242599	0.0678157	3.57732	0.000347129	0.00183177
NRRL3_01921	1.18296	1551.38	0.242407	0.0944274	2.56713	0.0102545	0.0344356
NRRL3_08165	1.18236	6665.83	0.24167	0.0852607	2.83448	0.00459006	0.0173129
NRRL3_10482	1.18199	2932.95	0.241215	0.0681662	3.53864	0.000402197	0.00208429
NRRL3_01081	1.18194	5772.34	0.241153	0.0648832	3.71673	0.000201818	0.00112902
NRRL3_00329	1.18191	4549.73	0.241119	0.0859077	2.80672	0.00500485	0.018637
NRRL3_05679	1.18179	11741.4	0.240977	0.0813131	2.96357	0.00304091	0.0122529
NRRL3_11593	1.18156	13040.3	0.240687	0.111495	2.15873	0.0308712	0.0848377
NRRL3_06944	1.18132	709.236	0.240403	0.106588	2.25543	0.024106	0.0696069
NRRL3_04401	1.18128	4757.7	0.240356	0.0538851	4.46053	8.17589e-06	6.26666e-05
NRRL3_00214	1.18126	849.08	0.240324	0.0861039	2.7911	0.00525297	0.0194326
NRRL3_00990	1.18094	4461.11	0.239933	0.0685912	3.49802	0.000468724	0.00238291
NRRL3_06830	1.18055	911.989	0.239463	0.0917542	2.60984	0.00905854	0.0309836
NRRL3_10959	1.18026	3009.09	0.239108	0.0834496	2.8653	0.00416615	0.0159664
NRRL3_08127	1.18023	4583.74	0.239065	0.101206	2.36217	0.0181683	0.055526
NRRL3_10471	1.17978	56176.3	0.23852	0.0573769	4.15708	3.22341e-05	0.000217529
NRRL3_11277	1.17969	52346.6	0.238402	0.0457913	5.20627	1.9267e-07	1.93284e-06
NRRL3_03622	1.17959	3125.86	0.238283	0.0710745	3.35259	0.000800605	0.00381384
NRRL3_07667	1.17929	702.017	0.237915	0.0900863	2.64097	0.00826689	0.0286871
NRRL3_03573	1.17876	1998.38	0.237276	0.063805	3.71877	0.000200198	0.00112225
NRRL3_06492	1.17869	1213.42	0.237188	0.0846237	2.80286	0.00506522	0.0188205
NRRL3_05665	1.17867	443.899	0.237159	0.112874	2.1011	0.0356321	0.0955024
NRRL3_06768	1.17839	929.843	0.236816	0.080933	2.92607	0.00343271	0.0135141
NRRL3_04569	1.17817	4364.95	0.236547	0.0898472	2.63278	0.00846904	0.0292407
NRRL3_11069	1.1777	1107.26	0.235974	0.075092	3.14247	0.00167529	0.00728237
NRRL3_02388	1.17768	969.115	0.235945	0.0792842	2.97594	0.00292091	0.0118346
NRRL3_06613	1.17755	3955.81	0.235785	0.0628288	3.75282	0.000174857	0.000994422
NRRL3_11603	1.17754	15154.5	0.235782	0.063703	3.70126	0.000214528	0.00118862
NRRL3_06487	1.17723	4171.36	0.235399	0.0642081	3.66619	0.000246189	0.0013464
NRRL3_09312	1.17703	2920.71	0.235151	0.0763654	3.07928	0.00207501	0.00879355
NRRL3_10347	1.17698	802.594	0.235094	0.108652	2.16373	0.030485	0.0839869
NRRL3_06933	1.17691	2459.3	0.235008	0.0639222	3.67647	0.000236487	0.00129849
NRRL3_09234	1.17677	1184.91	0.234831	0.0738477	3.17994	0.00147306	0.00650638
NRRL3_01593	1.17666	1274.72	0.234697	0.088811	2.64265	0.00822589	0.0285719
NRRL3_10659	1.1766	4832.07	0.23462	0.0551655	4.25302	2.10907e-05	0.000148487
NRRL3_00437	1.17643	1445.52	0.23442	0.0847434	2.76624	0.00567075	0.0207897
NRRL3_06397	1.17615	3297.49	0.234067	0.0735224	3.18362	0.00145445	0.00642677
NRRL3_00597	1.17583	1609.68	0.233677	0.0759865	3.07525	0.00210328	0.00889961
NRRL3_06668	1.17571	8123.5	0.233538	0.0700013	3.33619	0.000849346	0.00401986
NRRL3_10568	1.17564	38780.2	0.233441	0.0727099	3.21058	0.00132469	0.00593462
NRRL3_10960	1.17539	606.785	0.233142	0.0960715	2.42675	0.0152347	0.0480919
NRRL3_02241	1.17524	867.96	0.232959	0.104377	2.2319	0.0256218	0.0731199
NRRL3_09385	1.17512	6669.35	0.232808	0.0690477	3.37169	0.000747072	0.00359088
NRRL3_01536	1.17506	2604.14	0.232733	0.0918591	2.53358	0.0112904	0.0373282
NRRL3_08130	1.17465	779.19	0.232227	0.0871356	2.66513	0.00769594	0.0269616
NRRL3_06422	1.17462	769.04	0.232196	0.0961824	2.41413	0.015773	0.0495065
NRRL3_06551	1.17428	5929.71	0.231777	0.0513189	4.5164	6.29002e-06	4.93137e-05
NRRL3_07674	1.17424	7366.76	0.231722	0.0739657	3.13283	0.00173128	0.00748721
NRRL3_05165	1.17418	1199.23	0.231656	0.0873525	2.65196	0.00800255	0.0279022
NRRL3_00076	1.17416	1621.17	0.231635	0.104425	2.2182	0.0265415	0.0752957
NRRL3_10336	1.17401	2820.07	0.231448	0.0665831	3.47607	0.000508811	0.0025705
NRRL3_08129	1.1737	2308.17	0.23107	0.0701755	3.29274	0.000992155	0.00459589
NRRL3_07635	1.1737	739.368	0.231058	0.0909184	2.54138	0.0110417	0.0366943
NRRL3_02484	1.17354	2634.43	0.230862	0.0699854	3.29872	0.000971284	0.00451347
NRRL3_05695	1.1735	16927.9	0.23082	0.0645694	3.57476	0.000350543	0.00184624
NRRL3_05189	1.17317	2696.59	0.230413	0.0716586	3.21543	0.00130249	0.00584854
NRRL3_02688	1.1731	1190.52	0.230327	0.0887817	2.5943	0.0094783	0.0321973
NRRL3_10638	1.173	4787.02	0.230203	0.0506398	4.54589	5.4704e-06	4.3478e-05
NRRL3_08157	1.17288	1798.57	0.230051	0.101152	2.27431	0.0229473	0.0669155
NRRL3_10394	1.17273	2689.44	0.229869	0.055009	4.17875	2.93118e-05	0.000199582
NRRL3_00573	1.17272	2030.34	0.229859	0.090217	2.54785	0.0108391	0.0361061
NRRL3_05197	1.17271	1776.53	0.229845	0.0872442	2.6345	0.00842619	0.0291111
NRRL3_01755	1.17263	1180	0.22975	0.0864092	2.65886	0.00784047	0.0273892
NRRL3_04459	1.17244	821.269	0.229518	0.0891719	2.57388	0.0100566	0.03388
NRRL3_03833	1.17228	1515.33	0.229323	0.0754979	3.03747	0.00238573	0.00993013
NRRL3_00881	1.17224	1583.68	0.22927	0.106359	2.15562	0.0311131	0.0853956
NRRL3_01970	1.1722	1339.48	0.229216	0.0919553	2.49269	0.0126779	0.0410653
NRRL3_10403	1.17216	2049.79	0.229165	0.0986961	2.32192	0.020237	0.0605234
NRRL3_02196	1.17215	994.281	0.229163	0.0918103	2.49605	0.0125586	0.0407729
NRRL3_05141	1.17209	46738.3	0.22908	0.0712175	3.21662	0.00129711	0.00583249
NRRL3_01482	1.17206	10264.8	0.229049	0.107874	2.1233	0.0337283	0.0912195
NRRL3_09108	1.17153	1008.11	0.228392	0.0875103	2.60988	0.0090574	0.0309836
NRRL3_09315	1.17142	1866.45	0.228264	0.0696069	3.27933	0.00104053	0.00479642
NRRL3_08550	1.17101	915.134	0.227758	0.0821522	2.77239	0.0055647	0.0204617
NRRL3_04866	1.17096	57532.5	0.227689	0.0669858	3.39906	0.000676182	0.0032971
NRRL3_09416	1.17095	47233.1	0.227674	0.0639763	3.55872	0.000372664	0.00194531
NRRL3_04815	1.17085	717.398	0.227551	0.0933914	2.43654	0.0148287	0.0469997
NRRL3_07533	1.17084	33288.5	0.227541	0.0684836	3.32256	0.000891949	0.00419453
NRRL3_03060	1.17071	644.729	0.227378	0.0980904	2.31805	0.0204466	0.0609512
NRRL3_09240	1.1705	49262.2	0.227124	0.0636911	3.56602	0.000362444	0.00189889
NRRL3_05977	1.1702	459.478	0.226757	0.109076	2.0789	0.0376266	0.099804
NRRL3_10466	1.17004	3068.35	0.226563	0.0788674	2.87271	0.00406972	0.015657
NRRL3_09231	1.17004	1616.11	0.226557	0.0717576	3.15725	0.00159262	0.00696716
NRRL3_03054	1.17002	5954.74	0.226531	0.0512624	4.41905	9.91373e-06	7.43259e-05
NRRL3_08279	1.16985	2043.85	0.226321	0.091822	2.46478	0.0137096	0.0439219
NRRL3_03444	1.16979	2890.25	0.226247	0.0684175	3.30686	0.000943468	0.00440472
NRRL3_08042	1.16944	13637.3	0.225817	0.0598482	3.77317	0.000161185	0.000924815
NRRL3_01902	1.16916	74580.7	0.225467	0.0661185	3.41004	0.000649525	0.00319034
NRRL3_01534	1.16885	796.397	0.225087	0.102175	2.20296	0.0275979	0.0775709
NRRL3_10757	1.1687	1446	0.224909	0.0761863	2.9521	0.00315622	0.0126433
NRRL3_09636	1.16863	642.359	0.224814	0.101188	2.22174	0.0263007	0.0746869
NRRL3_06611	1.16853	4750.79	0.224698	0.0597605	3.75997	0.000169931	0.000970427
NRRL3_06106	1.1685	1583.09	0.224652	0.0695252	3.23123	0.00123257	0.00558575
NRRL3_10392	1.16847	5255.43	0.224626	0.0727487	3.0877	0.0020171	0.00857795
NRRL3_08470	1.16836	1584.01	0.224481	0.0820804	2.73489	0.00624015	0.0225611
NRRL3_03718	1.16829	20213.8	0.224399	0.0630245	3.56051	0.000370139	0.00193459
NRRL3_01673	1.16815	2381.31	0.224225	0.0686833	3.26462	0.00109611	0.00503597
NRRL3_01001	1.16795	2037	0.223978	0.0993068	2.25541	0.0241076	0.0696069
NRRL3_10524	1.16787	780.603	0.223881	0.0837279	2.67391	0.0074973	0.0263667
NRRL3_02334	1.16777	924.223	0.223755	0.0845055	2.64781	0.00810139	0.0282109
NRRL3_03796	1.16773	3304.45	0.223708	0.056311	3.97273	7.10525e-05	0.000439612
NRRL3_08096	1.1673	732.474	0.223174	0.101881	2.19054	0.0284852	0.0794546
NRRL3_02438	1.16714	786.165	0.222979	0.0952751	2.34037	0.0192647	0.0582025
NRRL3_02789	1.1671	38779.5	0.222933	0.075782	2.94177	0.00326339	0.0130062
NRRL3_02583	1.16701	2860.11	0.222819	0.0777084	2.86737	0.00413895	0.0158788
NRRL3_00501	1.1667	1484.85	0.222433	0.0757592	2.93605	0.0033242	0.0132037
NRRL3_01586	1.16665	3243.85	0.222366	0.0716602	3.10306	0.0019153	0.00819266
NRRL3_06600	1.16645	2422.02	0.222123	0.0715869	3.10284	0.00191671	0.00819549
NRRL3_08070	1.16628	60497.7	0.221913	0.0635935	3.48956	0.000483825	0.00245174
NRRL3_00654	1.16609	9345.22	0.221684	0.0612658	3.6184	0.000296435	0.00159415
NRRL3_05838	1.16603	615.515	0.221608	0.0960327	2.30763	0.0210199	0.0623385
NRRL3_03597	1.16596	923.304	0.22152	0.105231	2.10507	0.0352849	0.0947839
NRRL3_11267	1.16579	2284.05	0.22131	0.0668233	3.31186	0.000926771	0.00433784
NRRL3_00497	1.16579	3141.96	0.221307	0.0862098	2.56708	0.010256	0.0344356
NRRL3_01973	1.16571	3171.63	0.221215	0.0895776	2.46954	0.0135289	0.0434443
NRRL3_06758	1.16569	624.291	0.221188	0.0972996	2.27327	0.0230098	0.0669721
NRRL3_01847	1.16557	13687.7	0.221034	0.0601556	3.67437	0.000238432	0.00130852
NRRL3_01874	1.16553	35664.7	0.220986	0.068245	3.23812	0.00120319	0.00547747
NRRL3_02361	1.16543	3353.62	0.220867	0.0815564	2.70815	0.00676585	0.0241817
NRRL3_03270	1.16529	489.029	0.220684	0.101682	2.17032	0.0299824	0.0828518
NRRL3_06376	1.1651	1838.38	0.220456	0.0801369	2.751	0.00594142	0.0216295
NRRL3_03466	1.16482	2809.66	0.220102	0.0906477	2.4281	0.0151782	0.0479276
NRRL3_06752	1.1648	1257.08	0.220083	0.081779	2.6912	0.00711961	0.0252651
NRRL3_05676	1.1647	5839.04	0.219957	0.074933	2.93539	0.00333133	0.0132192
NRRL3_00627	1.16449	1268.7	0.219701	0.0866511	2.53546	0.0112299	0.0372159
NRRL3_05998	1.16435	1644.48	0.219524	0.0859065	2.55538	0.0106072	0.0354352
NRRL3_02220	1.16412	5038.95	0.219239	0.0757682	2.89355	0.0038091	0.0147525
NRRL3_06525	1.16409	1515.7	0.219198	0.0751821	2.91556	0.00355046	0.0139029
NRRL3_09235	1.16407	4146.76	0.219179	0.0514274	4.26191	2.02683e-05	0.000143341
NRRL3_02581	1.16404	2769.61	0.219135	0.0872452	2.51171	0.0120147	0.0392245
NRRL3_02125	1.16397	2330.72	0.219056	0.0843675	2.59645	0.00941931	0.0320578
NRRL3_10444	1.16391	1139.64	0.218978	0.0782464	2.79856	0.00513303	0.0190467
NRRL3_10548	1.1635	1182.02	0.218469	0.0868399	2.51576	0.0118775	0.0388923
NRRL3_10639	1.16348	666.319	0.218444	0.100887	2.16524	0.0303696	0.083711
NRRL3_06938	1.16336	758.001	0.218302	0.100434	2.17359	0.0297363	0.0822336
NRRL3_06710	1.16327	732.864	0.218191	0.0921439	2.36794	0.0178876	0.0547808
NRRL3_11604	1.16314	1816.87	0.218021	0.0753645	2.89289	0.00381721	0.0147787
NRRL3_10651	1.16314	1375.38	0.218019	0.0709398	3.0733	0.00211707	0.00894761
NRRL3_01875	1.16295	1046.45	0.217794	0.0912379	2.38711	0.0169816	0.0525487
NRRL3_03356	1.16291	30239.7	0.217735	0.0717969	3.03265	0.00242416	0.0100672
NRRL3_04785	1.16278	1184.1	0.217583	0.0951493	2.28676	0.02221	0.0650419
NRRL3_09325	1.16273	3928.33	0.217516	0.0693322	3.13731	0.00170506	0.00738615
NRRL3_05222	1.16233	1632.32	0.217022	0.0715149	3.03464	0.00240821	0.0100047
NRRL3_11059	1.16217	903.42	0.216826	0.0962629	2.25244	0.0242947	0.0699708
NRRL3_06458	1.16211	664.32	0.216742	0.103677	2.09056	0.0365678	0.0975258
NRRL3_02467	1.16194	2732.41	0.216538	0.077128	2.80751	0.00499264	0.0186139
NRRL3_02458	1.16171	32863.6	0.216249	0.079922	2.70575	0.00681511	0.0243182
NRRL3_06537	1.16167	21723.1	0.216201	0.0888583	2.43309	0.0149704	0.0473819
NRRL3_09178	1.16165	14494.1	0.216172	0.0637513	3.39086	0.000696748	0.00338235
NRRL3_03834	1.16153	3025.54	0.216026	0.0954872	2.26236	0.0236753	0.0685431
NRRL3_11783	1.16145	949.186	0.215931	0.0878638	2.45756	0.0139883	0.0446973
NRRL3_06769	1.1613	2328.71	0.215745	0.0895346	2.40963	0.0159689	0.0499642
NRRL3_09313	1.16119	14405.9	0.215608	0.0669376	3.22104	0.00127727	0.00575979
NRRL3_02446	1.16103	836.592	0.2154	0.102646	2.09847	0.0358638	0.09601
NRRL3_08148	1.16076	20843.4	0.215072	0.071887	2.9918	0.00277335	0.0113245
NRRL3_05775	1.16076	58214.8	0.215064	0.0657988	3.26851	0.00108114	0.00497758
NRRL3_07823	1.16075	15378.1	0.215052	0.0577301	3.72513	0.000195211	0.00109822
NRRL3_00685	1.1607	731.303	0.215	0.0936293	2.29629	0.0216594	0.063804
NRRL3_02055	1.16068	3947.48	0.214974	0.0649503	3.30983	0.00093354	0.0043658
NRRL3_09751	1.16004	842.009	0.214176	0.0998207	2.1456	0.0319047	0.0872846
NRRL3_09283	1.15966	956.817	0.213703	0.0892455	2.39455	0.0166407	0.0516832
NRRL3_10511	1.15965	222429	0.213695	0.0516575	4.13677	3.52231e-05	0.000234735
NRRL3_05600	1.15965	1836.86	0.213683	0.0783317	2.72793	0.00637331	0.0229356
NRRL3_06910	1.15955	1782.42	0.213571	0.0675004	3.16399	0.00155622	0.00682968
NRRL3_10992	1.15955	71048.8	0.213567	0.0677815	3.15081	0.00162817	0.00710568
NRRL3_02709	1.15954	10583.4	0.213556	0.0551429	3.87277	0.000107604	0.000641186
NRRL3_07515	1.15946	1984.29	0.213449	0.08257	2.58507	0.00973591	0.0329311
NRRL3_03717	1.15939	30972.5	0.213363	0.0737928	2.89139	0.00383545	0.0148441
NRRL3_01137	1.15931	2529.66	0.21327	0.0663217	3.21569	0.0013013	0.00584653
NRRL3_01981	1.15917	2263.38	0.213096	0.0629693	3.38412	0.000714055	0.00345263
NRRL3_09608	1.15914	993.348	0.213053	0.0979064	2.17609	0.0295487	0.0819007
NRRL3_10691	1.15911	6616.43	0.21302	0.064462	3.30458	0.000951192	0.00443513
NRRL3_10055	1.15903	1302.34	0.212924	0.074151	2.87149	0.00408536	0.0157006
NRRL3_05081	1.15895	1298.13	0.212823	0.0754834	2.81947	0.00481036	0.01802
NRRL3_05842	1.15888	919.051	0.212734	0.0962474	2.21028	0.0270855	0.0764244
NRRL3_01008	1.15876	1974.96	0.21258	0.0923245	2.30253	0.0213053	0.0629637
NRRL3_05852	1.15864	1198.35	0.212432	0.0829637	2.56054	0.0104509	0.0349831
NRRL3_00942	1.15831	2012.63	0.21202	0.0601803	3.52308	0.000426568	0.00219606
NRRL3_05530	1.15828	2179.79	0.211989	0.0668088	3.17307	0.00150837	0.00664628
NRRL3_05292	1.15799	15747.8	0.211627	0.0684511	3.09165	0.00199046	0.00847782
NRRL3_07957	1.15783	12364.7	0.211425	0.0874244	2.41838	0.0155899	0.0490059
NRRL3_00661	1.15781	1275.22	0.211401	0.0785423	2.69156	0.00711191	0.0252459
NRRL3_03578	1.15772	1870.89	0.211288	0.0916938	2.30428	0.0212071	0.0627409
NRRL3_06556	1.15735	13323	0.210828	0.052172	4.04103	5.32173e-05	0.00033842
NRRL3_06601	1.15731	105387	0.210771	0.0658664	3.19998	0.00137436	0.00612888
NRRL3_07786	1.1572	3596.3	0.210641	0.0919525	2.29076	0.0219771	0.0644974
NRRL3_07543	1.15692	3623.07	0.210292	0.0610029	3.44725	0.000566324	0.00282544
NRRL3_02336	1.15688	1645.09	0.210243	0.0849496	2.47492	0.0133267	0.0428956
NRRL3_05853	1.15661	698.338	0.209902	0.0977863	2.14654	0.0318298	0.087123
NRRL3_05486	1.15651	918.485	0.209775	0.0908969	2.30783	0.0210084	0.0623211
NRRL3_06495	1.15636	4466.11	0.209589	0.0512445	4.08998	4.31402e-05	0.000281347
NRRL3_04494	1.15622	2347.84	0.209415	0.0688726	3.04062	0.0023609	0.00983425
NRRL3_04961	1.15601	1179.49	0.209153	0.0916806	2.28133	0.022529	0.0658006
NRRL3_10928	1.15593	42267.3	0.209052	0.0596434	3.50503	0.000456561	0.00233406
NRRL3_08244	1.15563	2598.99	0.208681	0.0827707	2.52119	0.0116959	0.0384008
NRRL3_09170	1.15536	38630.7	0.208347	0.0547947	3.80232	0.000143345	0.000831144
NRRL3_03457	1.15534	968.007	0.208322	0.0823789	2.52883	0.0114443	0.0377103
NRRL3_10646	1.15526	6049.22	0.208221	0.0570752	3.64818	0.000264104	0.00143292
NRRL3_10933	1.15501	2855.93	0.2079	0.074791	2.77974	0.00544023	0.020051
NRRL3_02427	1.15476	2162.22	0.207593	0.0845383	2.45561	0.0140647	0.0449023
NRRL3_05935	1.15469	2163.14	0.207504	0.0708764	2.92769	0.00341488	0.0134728
NRRL3_09682	1.15447	1206.9	0.207231	0.0724143	2.86174	0.00421328	0.0160997
NRRL3_05309	1.15445	5667.15	0.207211	0.0563134	3.67961	0.000233589	0.00128386
NRRL3_10486	1.15429	5555.55	0.207008	0.0621931	3.32847	0.000873228	0.00411531
NRRL3_05959	1.15421	834.019	0.206909	0.0848144	2.43956	0.0147053	0.046703
NRRL3_06757	1.15418	2605.48	0.206868	0.0636067	3.25229	0.00114478	0.00524357
NRRL3_01876	1.15411	49466.9	0.206776	0.0708941	2.91669	0.00353767	0.0138578
NRRL3_02315	1.15409	2667.54	0.206756	0.0705325	2.93136	0.00337485	0.0133342
NRRL3_05903	1.15402	1044.74	0.206671	0.0791073	2.61254	0.00898725	0.0308166
NRRL3_10395	1.15373	1451.62	0.206305	0.0779199	2.64766	0.00810518	0.0282152
NRRL3_06509	1.15371	13604.6	0.206283	0.0507161	4.0674	4.75415e-05	0.00030587
NRRL3_09413	1.1535	1081.42	0.206024	0.081996	2.51261	0.0119841	0.0391363
NRRL3_09911	1.1534	970.007	0.205892	0.0932169	2.20874	0.0271925	0.0766475
NRRL3_02711	1.15336	75635.8	0.205847	0.074368	2.76796	0.0056409	0.0207072
NRRL3_04502	1.15277	2856.5	0.205101	0.0750304	2.73357	0.00626522	0.0226199
NRRL3_01465	1.15258	1860.12	0.204869	0.0749483	2.73347	0.00626704	0.0226199
NRRL3_04751	1.15238	38141.7	0.204622	0.0806126	2.53834	0.011138	0.0369982
NRRL3_04935	1.15237	3709.46	0.2046	0.069945	2.92516	0.00344275	0.0135434
NRRL3_05299	1.15222	1406.87	0.20441	0.0836925	2.4424	0.0145902	0.0463776
NRRL3_11195	1.15221	1080.47	0.204409	0.0746911	2.73673	0.00620537	0.0224585
NRRL3_09959	1.15204	1088	0.204196	0.0957114	2.13345	0.0328876	0.0893059
NRRL3_11552	1.152	2111.96	0.204142	0.0690849	2.95494	0.00312733	0.0125512
NRRL3_05782	1.15154	1790.3	0.20357	0.0885718	2.29836	0.0215412	0.0634898
NRRL3_03094	1.15131	1778.22	0.203273	0.0781564	2.60085	0.00929939	0.031693
NRRL3_10652	1.15126	1019.85	0.203213	0.0834985	2.43373	0.0149441	0.0473244
NRRL3_09049	1.15112	705.682	0.203034	0.0894808	2.26903	0.0232667	0.0675954
NRRL3_02590	1.15103	1337.75	0.20292	0.0781568	2.59632	0.00942283	0.0320598
NRRL3_05741	1.15088	1069.1	0.202742	0.0782389	2.59133	0.00956069	0.0324384
NRRL3_06883	1.15081	936.689	0.20265	0.0860543	2.35491	0.0185274	0.0563978
NRRL3_00220	1.15056	4179.41	0.202332	0.0584189	3.46347	0.000533254	0.00268117
NRRL3_06418	1.15047	2992.7	0.202218	0.0576853	3.50553	0.000455697	0.00233072
NRRL3_11454	1.15039	1610.15	0.202126	0.0694025	2.91238	0.00358686	0.0140157
NRRL3_04656	1.15018	2105.83	0.201855	0.0602532	3.35011	0.00080779	0.00384322
NRRL3_02102	1.15011	1371.15	0.201773	0.0912187	2.21196	0.0269691	0.0761616
NRRL3_03682	1.14996	2302.02	0.201586	0.0700224	2.87888	0.00399088	0.0153698
NRRL3_03678	1.14991	685.57	0.201518	0.0898603	2.24257	0.0249246	0.0715036
NRRL3_01466	1.14981	754.701	0.201395	0.0902704	2.23102	0.0256796	0.0732293
NRRL3_02043	1.14941	3695.27	0.200892	0.0624321	3.21777	0.0012919	0.00581619
NRRL3_11249	1.14912	59431.4	0.200529	0.0547951	3.65962	0.000252589	0.00137657
NRRL3_00279	1.14908	1614.17	0.20048	0.0935209	2.1437	0.0320573	0.0876148
NRRL3_07681	1.14902	784.843	0.200399	0.0873994	2.29292	0.0218528	0.0642359
NRRL3_06942	1.14899	1722.78	0.200368	0.0964208	2.07806	0.037704	0.099937
NRRL3_05681	1.1487	2673.09	0.200008	0.0702936	2.84532	0.00443668	0.0168327
NRRL3_00283	1.14849	1320.61	0.199743	0.0823152	2.42656	0.0152426	0.0481031
NRRL3_00579	1.14845	8224.57	0.19969	0.0604895	3.30124	0.000962577	0.0044787
NRRL3_08431	1.14844	2696.05	0.199678	0.0736584	2.71086	0.00671087	0.0240086
NRRL3_02261	1.14816	1437.47	0.199321	0.0707842	2.8159	0.00486414	0.0181966
NRRL3_04745	1.14776	1647.16	0.198815	0.0792067	2.51008	0.0120704	0.0393947
NRRL3_05000	1.14754	1115.37	0.198548	0.0804564	2.46777	0.0135956	0.0436097
NRRL3_03114	1.14739	1620.92	0.198351	0.0841863	2.3561	0.018468	0.0563067
NRRL3_01547	1.14735	1432.57	0.198311	0.0742661	2.67027	0.00757901	0.0266284
NRRL3_05591	1.14729	4851.54	0.19823	0.0577546	3.43228	0.000598534	0.0029686
NRRL3_10880	1.14727	993.18	0.198199	0.0865384	2.2903	0.022004	0.0645419
NRRL3_10876	1.14726	3514.94	0.198187	0.0637314	3.10973	0.00187261	0.0080257
NRRL3_05758	1.14683	4339.56	0.197649	0.0617751	3.19949	0.00137669	0.00613253
NRRL3_04843	1.14674	2656.05	0.197532	0.0627614	3.14735	0.00164755	0.0071817
NRRL3_03687	1.14669	5277.03	0.19748	0.0511974	3.85723	0.00011468	0.000678561
NRRL3_04904	1.14652	45562.4	0.197264	0.071898	2.74367	0.00607569	0.0220671
NRRL3_03575	1.14648	1462.49	0.197211	0.0828422	2.38056	0.0172864	0.0533563
NRRL3_06748	1.14647	3148.89	0.197198	0.0635888	3.10114	0.00192775	0.00823947
NRRL3_02130	1.14643	2124.66	0.197152	0.069231	2.84774	0.00440305	0.0167456
NRRL3_02024	1.14638	1610.89	0.197088	0.0729714	2.70089	0.00691545	0.0246202
NRRL3_11043	1.14629	1025.76	0.196971	0.0860826	2.28817	0.0221278	0.0648529
NRRL3_00949	1.14626	13614.5	0.19693	0.0567417	3.47064	0.000519217	0.0026214
NRRL3_08198	1.14598	1339.08	0.196579	0.0728991	2.69659	0.00700529	0.0248996
NRRL3_07548	1.14594	3742.55	0.196531	0.0622883	3.15518	0.00160397	0.00700841
NRRL3_03663	1.14537	4004.45	0.195811	0.0559649	3.49881	0.000467341	0.00237699
NRRL3_06688	1.14532	1207.42	0.195752	0.0868369	2.25425	0.0241807	0.0697184
NRRL3_05468	1.14523	5220.75	0.195635	0.0722686	2.70706	0.0067883	0.0242382
NRRL3_02457	1.1452	1334.57	0.195604	0.074244	2.63462	0.00842326	0.0291101
NRRL3_11533	1.14513	23395.6	0.195514	0.0645474	3.02899	0.00245371	0.0101822
NRRL3_05017	1.14495	8139.22	0.195283	0.0520413	3.75245	0.000175113	0.000995362
NRRL3_04691	1.1449	1961.28	0.195225	0.0660664	2.95498	0.00312693	0.0125512
NRRL3_01822	1.14475	1514.45	0.195028	0.0912157	2.1381	0.0325087	0.0885297
NRRL3_09188	1.14472	6041.53	0.194989	0.0839344	2.32311	0.0201732	0.060382
NRRL3_04116	1.14462	41364.6	0.194871	0.0645015	3.02118	0.00251791	0.0103991
NRRL3_04621	1.14451	1063.38	0.19473	0.0849265	2.29292	0.0218524	0.0642359
NRRL3_11042	1.14422	71093.6	0.194364	0.0813579	2.38901	0.016894	0.0523366
NRRL3_07928	1.14415	6005.89	0.194281	0.089352	2.17433	0.0296804	0.0821205
NRRL3_02017	1.14381	65956.6	0.193842	0.0820771	2.36171	0.0181908	0.0555699
NRRL3_06915	1.14373	27176.2	0.19375	0.0583721	3.31923	0.000902672	0.00423588
NRRL3_11171	1.14369	1239.32	0.193698	0.0865845	2.2371	0.0252801	0.0722722
NRRL3_00758	1.14363	8032.72	0.193616	0.0562295	3.44332	0.000574612	0.00286289
NRRL3_06582	1.14358	42629	0.19356	0.0749768	2.5816	0.00983425	0.0332125
NRRL3_08147	1.14341	1129.04	0.19334	0.0735524	2.6286	0.00857378	0.0295651
NRRL3_02503	1.14334	1242.95	0.193254	0.0777129	2.48677	0.0128908	0.0416513
NRRL3_00345	1.14334	973.629	0.193248	0.0897281	2.15371	0.0312629	0.085764
NRRL3_10669	1.14319	23830.8	0.193059	0.0498741	3.87094	0.000108418	0.000645683
NRRL3_01584	1.14316	20709.6	0.193031	0.0510348	3.78234	0.00015536	0.000893912
NRRL3_08483	1.14312	1003.34	0.192973	0.0857124	2.2514	0.0243601	0.0701407
NRRL3_11049	1.14304	1605.28	0.192877	0.0716976	2.69015	0.00714203	0.0253364
NRRL3_11234	1.14275	5712.4	0.192512	0.0567297	3.39349	0.000690078	0.00335443
NRRL3_02796	1.1427	2006.83	0.192448	0.0682259	2.82074	0.00479125	0.0179668
NRRL3_08549	1.14258	2043.36	0.192297	0.0872314	2.20444	0.0274931	0.077384
NRRL3_09741	1.14256	1325.02	0.192268	0.0903211	2.12871	0.033278	0.0901839
NRRL3_09309	1.1425	1331.47	0.192195	0.0876512	2.19272	0.0283274	0.0792156
NRRL3_10683	1.14247	1032.98	0.192155	0.0782737	2.45492	0.0140917	0.0449493
NRRL3_07687	1.14198	5652.64	0.191539	0.0680021	2.81667	0.00485245	0.018159
NRRL3_10861	1.14181	2480.15	0.191322	0.0850868	2.24855	0.0245414	0.0705701
NRRL3_10343	1.14169	767.619	0.191169	0.0905283	2.1117	0.0347119	0.0934048
NRRL3_08028	1.14167	4096.25	0.191148	0.0564759	3.38459	0.000712842	0.00344828
NRRL3_01457	1.14135	1184.81	0.190741	0.0795869	2.39664	0.0165463	0.0514484
NRRL3_00452	1.14131	2472.41	0.190694	0.0653569	2.91774	0.00352582	0.0138163
NRRL3_01939	1.14123	42193.4	0.190594	0.0578229	3.29617	0.000980115	0.0045468
NRRL3_09051	1.14073	923.878	0.189959	0.0822697	2.30898	0.0209449	0.0621833
NRRL3_05249	1.14056	3355.69	0.189746	0.0750956	2.52672	0.0115133	0.0378919
NRRL3_07109	1.14052	5316.64	0.18969	0.0562604	3.37164	0.000747227	0.00359088
NRRL3_03527	1.14043	5148.92	0.189573	0.0685409	2.76584	0.00567767	0.0208004
NRRL3_03388	1.14015	2013.85	0.18922	0.0693062	2.7302	0.00632958	0.0228156
NRRL3_11637	1.13982	1675.1	0.188805	0.0896462	2.10611	0.0351947	0.0945925
NRRL3_00886	1.13976	6267.32	0.188734	0.0619187	3.0481	0.00230294	0.00964039
NRRL3_05097	1.13968	5178.41	0.188623	0.0702567	2.68477	0.00725795	0.025673
NRRL3_05024	1.13954	13774.5	0.188453	0.0507917	3.71032	0.000206996	0.00115329
NRRL3_04960	1.13945	1251.28	0.188335	0.0816421	2.30683	0.0210642	0.0624529
NRRL3_02045	1.1394	1423.53	0.188278	0.0859321	2.19101	0.0284509	0.0794195
NRRL3_08033	1.13937	951.884	0.188238	0.0856092	2.1988	0.0278918	0.0782768
NRRL3_05714	1.13928	2033.97	0.188121	0.0715751	2.6283	0.0085812	0.0295814
NRRL3_05353	1.13904	5787.2	0.187813	0.0675721	2.77944	0.00544523	0.0200627
NRRL3_01833	1.139	1212.68	0.187769	0.0858242	2.18783	0.028682	0.079902
NRRL3_06738	1.13878	2345	0.187491	0.0730685	2.56597	0.0102889	0.0344933
NRRL3_09220	1.13872	6600.1	0.187418	0.0672907	2.7852	0.00534953	0.0197632
NRRL3_04791	1.1383	1240.71	0.186885	0.0834117	2.24051	0.0250578	0.0718106
NRRL3_10624	1.13826	1969.87	0.186832	0.0803898	2.32408	0.0201214	0.0602623
NRRL3_04517	1.13811	98783.2	0.186645	0.0639198	2.91998	0.00350049	0.0137317
NRRL3_06683	1.13791	2030.37	0.186391	0.0636983	2.92616	0.00343178	0.0135141
NRRL3_03695	1.1379	1025.86	0.186369	0.0836913	2.22686	0.0259568	0.0739132
NRRL3_00587	1.13789	1599.97	0.186355	0.073291	2.54267	0.0110009	0.0365895
NRRL3_07651	1.13777	2829.44	0.186206	0.0706465	2.63575	0.00839519	0.0290314
NRRL3_02610	1.13772	5208.93	0.186142	0.0581763	3.19961	0.00137612	0.00613247
NRRL3_06333	1.13709	1080.14	0.185348	0.0888547	2.08596	0.036982	0.0983797
NRRL3_06460	1.13699	1177.49	0.185216	0.0741485	2.49791	0.0124929	0.0406048
NRRL3_09241	1.13691	1019.36	0.185121	0.0788826	2.34679	0.0189357	0.0573664
NRRL3_03118	1.13673	29991.7	0.184884	0.0775364	2.38448	0.0171033	0.0528806
NRRL3_08075	1.13672	12789.1	0.184881	0.0482261	3.83363	0.000126269	0.000741929
NRRL3_11582	1.13665	1421.02	0.184784	0.0716064	2.58055	0.00986421	0.0333035
NRRL3_11633	1.13665	1844.97	0.184783	0.0684424	2.69983	0.00693751	0.0246747
NRRL3_06595	1.1364	30514.7	0.184474	0.0866585	2.12874	0.0332755	0.0901839
NRRL3_04463	1.13635	1766.82	0.184407	0.0789196	2.33664	0.0194577	0.0586726
NRRL3_07955	1.13607	3637.46	0.184046	0.0622319	2.95743	0.00310218	0.0124632
NRRL3_07917	1.13602	1996.79	0.183987	0.0662189	2.77847	0.00546159	0.0201027
NRRL3_01927	1.13565	53273.3	0.183519	0.064022	2.8665	0.00415035	0.0159169
NRRL3_06889	1.13565	4523.12	0.183513	0.0623591	2.94285	0.0032521	0.0129753
NRRL3_10610	1.13563	4774.18	0.183492	0.068541	2.67711	0.00742596	0.0261493
NRRL3_07523	1.13544	3064.96	0.183254	0.0648714	2.82488	0.00472986	0.0177852
NRRL3_01983	1.13544	5322.6	0.18325	0.0648428	2.82606	0.00471242	0.0177317
NRRL3_06253	1.1354	1820.69	0.183206	0.0823799	2.22392	0.026154	0.0743676
NRRL3_10418	1.13532	3329.28	0.183103	0.0692115	2.64555	0.00815575	0.0283642
NRRL3_06074	1.13503	1932.11	0.182725	0.0630431	2.89842	0.00375051	0.0145564
NRRL3_10869	1.13495	6316.42	0.182623	0.0538702	3.39006	0.000698764	0.00338914
NRRL3_05076	1.1349	1959.16	0.182559	0.0739198	2.4697	0.0135228	0.0434375
NRRL3_05019	1.13489	2510.25	0.182554	0.0662739	2.75453	0.00587758	0.0214255
NRRL3_01541	1.1348	1674.17	0.18244	0.0767976	2.3756	0.0175206	0.0539276
NRRL3_02954	1.13479	1006.82	0.182427	0.0761965	2.39417	0.016658	0.0517077
NRRL3_02444	1.13471	1086.6	0.182318	0.0844785	2.15816	0.0309157	0.0849176
NRRL3_10942	1.13452	1890.46	0.182077	0.0697293	2.6112	0.00902259	0.0309145
NRRL3_02466	1.13432	1818.91	0.181823	0.066963	2.71528	0.006622	0.0237294
NRRL3_05133	1.13426	1052.97	0.18175	0.0819242	2.21852	0.0265194	0.0752525
NRRL3_04774	1.13413	1080.32	0.181586	0.0857558	2.11748	0.0342192	0.0923835
NRRL3_10100	1.13388	2115.09	0.181264	0.0697908	2.59724	0.00939765	0.031994
NRRL3_11333	1.13387	1606.75	0.181252	0.084635	2.14157	0.0322282	0.0879723
NRRL3_02296	1.13348	1062.2	0.180754	0.0811702	2.22685	0.0259574	0.0739132
NRRL3_06557	1.1334	997.088	0.180662	0.0828676	2.18013	0.0292478	0.0812101
NRRL3_07119	1.13319	1350.18	0.180388	0.0765981	2.35499	0.0185233	0.0563978
NRRL3_02285	1.1331	1965.14	0.180274	0.0651735	2.76606	0.00567381	0.0207932
NRRL3_04111	1.1329	1894.76	0.180023	0.0862133	2.08811	0.036788	0.0979584
NRRL3_09698	1.13252	3006.59	0.179532	0.0571692	3.14037	0.00168735	0.0073232
NRRL3_06610	1.13244	1370.74	0.179436	0.0788444	2.27583	0.0228563	0.0666677
NRRL3_07919	1.13243	1074.48	0.17942	0.0817908	2.19364	0.028261	0.0790904
NRRL3_05457	1.13242	2142.42	0.179408	0.0708605	2.53184	0.0113465	0.0374553
NRRL3_02351	1.13213	8719.4	0.179037	0.0848846	2.10918	0.0349294	0.0939487
NRRL3_01938	1.13204	7447.96	0.178921	0.0615688	2.90604	0.00366038	0.0142621
NRRL3_09732	1.1319	5793.82	0.178752	0.0672221	2.65913	0.00783428	0.0273763
NRRL3_05696	1.13156	9513.72	0.178317	0.0596482	2.98949	0.00279448	0.0113896
NRRL3_08233	1.13139	2428.01	0.178101	0.0686533	2.59421	0.00948085	0.0321973
NRRL3_09609	1.13134	1935.62	0.178038	0.0768775	2.31587	0.0205654	0.0612553
NRRL3_01977	1.13127	91942.8	0.177943	0.0621623	2.86256	0.00420233	0.016071
NRRL3_10663	1.131	1522.08	0.177596	0.077999	2.2769	0.0227921	0.0665512
NRRL3_08508	1.13098	2291.09	0.177574	0.0665147	2.66969	0.00759212	0.0266659
NRRL3_02654	1.13088	49490.1	0.177449	0.0651607	2.72325	0.00646425	0.0232171
NRRL3_05865	1.1308	1747.19	0.177342	0.0842553	2.10481	0.0353076	0.0947984
NRRL3_05417	1.13059	3079.93	0.177076	0.0624993	2.83325	0.00460773	0.0173616
NRRL3_11185	1.13021	65904.4	0.176588	0.0711455	2.48207	0.0130622	0.0421553
NRRL3_06649	1.12979	6540.84	0.176054	0.0698128	2.5218	0.0116758	0.0383692
NRRL3_10506	1.12973	44262.7	0.175977	0.0661452	2.66046	0.00780337	0.0272944
NRRL3_07528	1.1295	3903.9	0.175679	0.0687499	2.55533	0.0106086	0.0354352
NRRL3_09374	1.12943	98322.5	0.175595	0.0731125	2.40171	0.0163184	0.0508406
NRRL3_05991	1.12941	3179.11	0.175575	0.0724311	2.42403	0.0153494	0.0483584
NRRL3_10775	1.12938	1062.51	0.175528	0.0814364	2.15539	0.0311311	0.0854238
NRRL3_05119	1.12925	3169.87	0.175365	0.0618011	2.83757	0.00454583	0.0171637
NRRL3_02932	1.12913	22627.3	0.175212	0.072464	2.41792	0.0156095	0.0490496
NRRL3_04749	1.12901	1151.99	0.175061	0.0736865	2.37575	0.0175131	0.0539197
NRRL3_07949	1.129	2602.16	0.175048	0.0652384	2.68321	0.00729197	0.02576
NRRL3_09633	1.12883	6961.37	0.174827	0.0630121	2.7745	0.0055287	0.0203361
NRRL3_05575	1.12872	1908.3	0.174686	0.0633497	2.75748	0.00582487	0.0212829
NRRL3_11237	1.12871	3536.1	0.174681	0.0802993	2.17537	0.0296026	0.0820085
NRRL3_01950	1.12867	2336.9	0.17463	0.0688151	2.53767	0.0111594	0.0370494
NRRL3_10793	1.12863	1977.18	0.174567	0.0793598	2.19969	0.027829	0.0781206
NRRL3_06124	1.1285	1454.15	0.174408	0.0829397	2.10284	0.0354802	0.0951687
NRRL3_06964	1.12823	3881.38	0.174067	0.0755643	2.30356	0.0212471	0.0628255
NRRL3_04897	1.12814	831.45	0.173951	0.0816773	2.12974	0.0331933	0.0900246
NRRL3_10934	1.12814	3820.35	0.173942	0.0654971	2.65573	0.0079137	0.0276275
NRRL3_05923	1.12809	1674.94	0.173885	0.0659223	2.63772	0.00834658	0.0288905
NRRL3_06451	1.1279	1152.99	0.173635	0.0796127	2.181	0.0291835	0.0810521
NRRL3_00212	1.1279	923.662	0.173633	0.0811192	2.14047	0.0323169	0.0880829
NRRL3_00507	1.12773	4360.69	0.173416	0.0603841	2.87189	0.00408028	0.0156921
NRRL3_05769	1.12744	13658.4	0.173051	0.0568389	3.04458	0.00233006	0.00972793
NRRL3_03154	1.12725	1643.07	0.172808	0.0829049	2.08441	0.0371226	0.0986581
NRRL3_02497	1.1271	3429.94	0.172614	0.0734327	2.35063	0.0187414	0.0569507
NRRL3_08561	1.12677	1787.9	0.172187	0.0748833	2.2994	0.0214821	0.0633376
NRRL3_00278	1.12661	1115.19	0.171989	0.0728118	2.36211	0.0181714	0.055526
NRRL3_02408	1.12644	2742.45	0.171765	0.0754718	2.27588	0.0228531	0.0666677
NRRL3_00491	1.12641	1371.52	0.171732	0.0724342	2.37087	0.0177463	0.0544571
NRRL3_02037	1.1262	1867.37	0.171458	0.0683318	2.50919	0.0121007	0.0394819
NRRL3_04477	1.12619	2155.99	0.171448	0.0739216	2.31932	0.0203778	0.0608187
NRRL3_03637	1.12599	3456.93	0.171191	0.0658712	2.59888	0.00935298	0.0318617
NRRL3_04905	1.12598	2622.51	0.171176	0.0583587	2.93317	0.00335521	0.0132805
NRRL3_04500	1.12581	3869.91	0.170966	0.0734063	2.32903	0.0198574	0.0596462
NRRL3_09199	1.12554	3339.92	0.170618	0.0631104	2.70348	0.00686171	0.0244685
NRRL3_01997	1.1254	891.749	0.170436	0.0793521	2.14785	0.0317257	0.0868817
NRRL3_03771	1.12494	16360.1	0.169846	0.056976	2.98101	0.00287297	0.0116705
NRRL3_05899	1.12475	1662.93	0.169606	0.0766203	2.21359	0.0268571	0.0759557
NRRL3_06937	1.12395	52519.1	0.168576	0.0574039	2.93667	0.00331761	0.013184
NRRL3_05518	1.12381	1426.93	0.168403	0.0700518	2.40398	0.0162177	0.050613
NRRL3_07743	1.12381	3369.24	0.168401	0.062199	2.70746	0.00677996	0.0242181
NRRL3_09236	1.12381	2114.94	0.168395	0.0651139	2.58616	0.00970519	0.0328373
NRRL3_03116	1.12362	2483.91	0.168158	0.0681995	2.46568	0.0136755	0.0438255
NRRL3_06617	1.12348	2899.5	0.167973	0.0714274	2.35166	0.0186901	0.0568262
NRRL3_07688	1.12337	1674.68	0.16783	0.0666077	2.51968	0.0117461	0.0385312
NRRL3_09294	1.12328	7869.11	0.167717	0.0723861	2.31697	0.0205052	0.0610925
NRRL3_11048	1.1232	4830.87	0.167618	0.069425	2.41438	0.0157619	0.049486
NRRL3_11137	1.12296	4071.1	0.167303	0.0569994	2.93517	0.0033337	0.0132192
NRRL3_11599	1.1227	60815.8	0.166973	0.0691754	2.41377	0.0157884	0.0495408
NRRL3_10710	1.12235	8418.29	0.166527	0.0619407	2.68849	0.00717771	0.0254548
NRRL3_02093	1.1223	1434.59	0.166458	0.0751752	2.21427	0.02681	0.0758614
NRRL3_11231	1.12228	2533.01	0.166434	0.0574316	2.89794	0.00375621	0.0145682
NRRL3_05296	1.12227	2751.46	0.166424	0.0721631	2.30622	0.0210984	0.0625205
NRRL3_00475	1.12213	7210.41	0.166234	0.0609232	2.72859	0.00636067	0.0228976
NRRL3_06538	1.12201	5795.6	0.166082	0.05654	2.93744	0.00330939	0.0131704
NRRL3_07238	1.12196	4137.8	0.166023	0.0555093	2.9909	0.00278157	0.0113496
NRRL3_00324	1.12141	5156.86	0.165308	0.058939	2.80472	0.00503603	0.0187311
NRRL3_05791	1.12139	11842.2	0.165289	0.0544457	3.03584	0.00239864	0.00997255
NRRL3_06975	1.12126	1427.72	0.165127	0.0757932	2.17865	0.0293577	0.0814535
NRRL3_07573	1.12117	2783.65	0.165006	0.0560762	2.94253	0.00325538	0.0129837
NRRL3_08464	1.12104	3578.24	0.164833	0.0576942	2.85701	0.00427649	0.0163095
NRRL3_08039	1.12088	4332.2	0.164636	0.0500192	3.29145	0.000996722	0.00461152
NRRL3_05633	1.12035	2731.01	0.163949	0.0713016	2.29937	0.0214838	0.0633376
NRRL3_11616	1.12028	1348.2	0.163855	0.0699055	2.34395	0.0190807	0.0577099
NRRL3_09912	1.12018	2031.83	0.163734	0.068118	2.40368	0.016231	0.0506401
NRRL3_05538	1.1201	2765.98	0.163624	0.0644631	2.53826	0.0111406	0.0369982
NRRL3_10682	1.1197	4801.2	0.163119	0.0740026	2.20423	0.0275083	0.0773985
NRRL3_10402	1.1197	5516.95	0.163109	0.063142	2.58321	0.00978851	0.0330784
NRRL3_10999	1.11965	50222	0.163049	0.0644649	2.52926	0.0114302	0.037675
NRRL3_10035	1.11963	1521.02	0.163028	0.0719719	2.26517	0.0235025	0.068154
NRRL3_05142	1.11955	53576.5	0.162919	0.0653921	2.49141	0.0127236	0.0411958
NRRL3_04028	1.11949	3323.9	0.162841	0.0654264	2.48891	0.0128134	0.0414377
NRRL3_00547	1.11941	36796.6	0.162742	0.0554325	2.93587	0.00332619	0.0132037
NRRL3_02801	1.11938	6735.11	0.162698	0.062874	2.58769	0.00966225	0.0327324
NRRL3_09386	1.11894	2329.89	0.162126	0.0689973	2.34975	0.0187861	0.0570317
NRRL3_04824	1.11883	1610.88	0.161993	0.0691525	2.34254	0.0191528	0.0578961
NRRL3_02359	1.11881	4171.19	0.161971	0.068248	2.37327	0.0176312	0.0541768
NRRL3_04877	1.11859	2456.73	0.161682	0.0654991	2.46846	0.0135696	0.0435495
NRRL3_09922	1.11849	3555.31	0.161549	0.0608336	2.65559	0.00791704	0.0276303
NRRL3_09334	1.11841	11720.7	0.161445	0.0509123	3.17104	0.00151896	0.0066849
NRRL3_04577	1.11821	1949.39	0.161185	0.0615033	2.62076	0.00877352	0.0301591
NRRL3_03084	1.11812	1342.85	0.161069	0.0770553	2.09031	0.0365899	0.0975258
NRRL3_00979	1.11807	1989.58	0.161017	0.0773922	2.08053	0.0374767	0.0994786
NRRL3_00572	1.11804	8361.21	0.160977	0.0672335	2.3943	0.0166522	0.0517043
NRRL3_05022	1.11792	1748.49	0.160816	0.0756306	2.12634	0.0334751	0.0906323
NRRL3_03081	1.11788	7932.81	0.160759	0.052804	3.04445	0.00233104	0.00972832
NRRL3_10786	1.11785	11199.1	0.160723	0.0659085	2.43858	0.0147452	0.0468025
NRRL3_10987	1.11781	4788.59	0.160678	0.0754844	2.12863	0.0332849	0.0901839
NRRL3_00338	1.11764	3074.72	0.160453	0.063692	2.5192	0.0117621	0.038572
NRRL3_00666	1.11749	5240.4	0.160265	0.0542631	2.95348	0.00314215	0.0126054
NRRL3_00552	1.11719	2397.2	0.159873	0.0603159	2.6506	0.00803493	0.0279973
NRRL3_00418	1.11666	2378.52	0.15919	0.0609191	2.61314	0.00897147	0.0307721
NRRL3_03631	1.1164	3874.13	0.158856	0.0622167	2.55327	0.0106716	0.0356241
NRRL3_03650	1.11633	1819.88	0.158769	0.0698204	2.27397	0.0229681	0.0669227
NRRL3_09254	1.11618	2939.67	0.158569	0.0672617	2.35749	0.0183988	0.0561428
NRRL3_06691	1.11606	1773.86	0.15842	0.0639202	2.4784	0.0131973	0.042529
NRRL3_00482	1.11605	3662.74	0.1584	0.0667218	2.37404	0.0175946	0.0541017
NRRL3_00609	1.11585	66051.7	0.158143	0.0535723	2.95196	0.0031576	0.0126442
NRRL3_02122	1.11568	3513.07	0.157927	0.0588143	2.68518	0.00724915	0.025657
NRRL3_01114	1.11528	3550.93	0.157409	0.0671694	2.34346	0.0191059	0.0577704
NRRL3_08498	1.11508	10835.7	0.157151	0.0534388	2.94077	0.003274	0.0130437
NRRL3_06073	1.11484	2439.52	0.156834	0.059811	2.62217	0.00873726	0.0300439
NRRL3_01530	1.11469	2167.88	0.156636	0.068179	2.29743	0.0215945	0.0636298
NRRL3_09080	1.11444	2227.79	0.156322	0.0597603	2.61582	0.00890137	0.0305508
NRRL3_06456	1.11442	4468.52	0.156289	0.0518718	3.01299	0.00258689	0.0106623
NRRL3_02934	1.11436	35576.2	0.156222	0.0676723	2.3085	0.0209713	0.0622449
NRRL3_03056	1.11421	5665.77	0.156015	0.0541232	2.8826	0.00394414	0.0152146
NRRL3_10952	1.11418	2078.36	0.155986	0.0639277	2.44003	0.014686	0.0466552
NRRL3_05344	1.11404	1804.6	0.1558	0.0715355	2.17793	0.029411	0.0815807
NRRL3_00543	1.11403	3480.33	0.155782	0.0662871	2.35012	0.0187676	0.0570019
NRRL3_03070	1.11388	5657.11	0.155593	0.0726864	2.14061	0.0323058	0.0880752
NRRL3_05077	1.11377	2212.87	0.15545	0.0699345	2.2228	0.0262296	0.0745266
NRRL3_08094	1.11354	5782.52	0.155148	0.0682486	2.27328	0.0230096	0.0669721
NRRL3_06328	1.11336	2884.52	0.154916	0.0706486	2.19277	0.0283237	0.0792156
NRRL3_10421	1.11316	7963.96	0.154655	0.0518798	2.98102	0.00287286	0.0116705
NRRL3_04352	1.11307	1938.93	0.15455	0.0671584	2.30128	0.0213761	0.0631048
NRRL3_07683	1.11287	6346.32	0.15429	0.0611962	2.52123	0.0116945	0.0384008
NRRL3_10635	1.11284	48943.3	0.154251	0.0564017	2.73487	0.00624049	0.0225611
NRRL3_08170	1.11264	1464.2	0.15399	0.0712237	2.16206	0.0306134	0.0842349
NRRL3_07273	1.11252	3234.44	0.153825	0.065835	2.33653	0.0194638	0.0586749
NRRL3_09217	1.11248	26122.7	0.153776	0.0635639	2.41923	0.0155533	0.0489289
NRRL3_05326	1.11232	2308.28	0.153574	0.0656483	2.33934	0.0193179	0.0583472
NRRL3_07270	1.11221	2111.58	0.15343	0.0692383	2.21597	0.0266932	0.0756871
NRRL3_05053	1.11203	2088.57	0.15319	0.0724444	2.11458	0.0344655	0.0928783
NRRL3_11207	1.11191	7426.55	0.153038	0.0498528	3.0698	0.00214199	0.0090425
NRRL3_04391	1.11186	2307.34	0.152975	0.0669817	2.28383	0.0223817	0.0654268
NRRL3_10665	1.11161	7440.61	0.152649	0.0601749	2.53676	0.0111884	0.0371234
NRRL3_07826	1.11139	5332.21	0.152361	0.0700445	2.1752	0.0296152	0.0820227
NRRL3_03478	1.10982	4013.57	0.150327	0.0597992	2.51387	0.0119415	0.0390555
NRRL3_10991	1.10975	5532.34	0.150232	0.0481599	3.11943	0.00181198	0.00779324
NRRL3_06765	1.10955	28715.1	0.149981	0.0499201	3.00442	0.00266092	0.0109223
NRRL3_02716	1.10937	2396.78	0.14974	0.0605653	2.47237	0.013422	0.0431771
NRRL3_05057	1.10932	6684.46	0.149676	0.0495186	3.02263	0.00250585	0.0103711
NRRL3_01036	1.10913	14170	0.149426	0.0566063	2.63973	0.00829717	0.0287536
NRRL3_05948	1.10903	2695.04	0.149302	0.0671203	2.2244	0.0261215	0.0742964
NRRL3_05271	1.10872	10832.8	0.148901	0.0651745	2.28465	0.0223332	0.065333
NRRL3_00255	1.10867	3498.98	0.148826	0.0620894	2.39697	0.0165312	0.0514236
NRRL3_01106	1.10863	2299.85	0.148772	0.0589115	2.52535	0.0115582	0.038017
[truncated: 2,149 more rows]

## Sheet: Table ESM_4.3
Applied Microbiology and Biotechnology
Inducer-independent production of pectinases in Aspergillus niger by overexpression of the D-galacturonic acid responsive transcription factor gaaR
Ebru Alazi1, Tim Knetsch1, Marcos Di Falco2, Ian D. Reid2, Mark Arentshorst1, Jaap Visser1, Adrian Tsang2 and Arthur F.J. Ram1
1 Molecular Microbiology and Biotechnology, Institute of Biology Leiden, Leiden University, Sylviusweg 72, 2333 BE Leiden, The Netherlands
2 Centre for Structural and Functional Genomics, Concordia University, 7141 Sherbrooke Street West, Montreal, Quebec H4B1R6, Canada
E-mail: a.f.j.ram@biology.leidenuniv.nl Tel: +31 71 527 4914 Fax: +31 71 527 4900
Table ESM_4.3 Transcriptome analysis of NRRL3 predicted CAZymes (manuscript in preparation) in the reference, OEgaaR and ΔgaaX strains. Transcript levels are represented as TPM values. Genes with an expression fold change (FC)≥4 and FDR≤0.001 are highlighted. Transcriptome data for the reference and ΔgaaX strains were taken from Niu et al. 2017
							Reference (Niu et al. 2017)	ΔgaaX (Niu et al. 2017)			OEgaaR
Gene ID NRRL3	Length (aa)	Description	CAZy	CBM	CAZy and CBM domain organization	EC number	MA234.1 average TPM	JN123.1 average TPM	FC ΔgaaX/Ref	FDR ΔgaaX/Ref	EA21.6 average TPM	FC OEgaaR/Ref	FDR OEgaaR/Ref
NRRL3_01040	485	multicopper oxidase BrnA	AA1_2		AA1_2		9.52431	8.13027	#N/A	#N/A	0.304991	#N/A	#N/A
NRRL3_02367	613	multicopper oxidase	AA1_2		AA1_2		0.0184214	0.0079529	#N/A	#N/A	67.2804	#N/A	#N/A
NRRL3_04012	621	multicopper oxidase	AA1_2		AA1_2		0.5553	0.609505	#N/A	#N/A	0.00600975	#N/A	#N/A
NRRL3_01653	576	multicopper oxidase	AA1_3		AA1_3		12.0246	40.0134	#N/A	#N/A	0.0065398	#N/A	#N/A
NRRL3_07254b	649	multicopper oxidase Mco1M	AA1_3		AA1_3		0.811556	22.1854	#N/A	#N/A	0.199171	#N/A	#N/A
NRRL3_08814b	559	multicopper oxidase Mco1F	AA1_3		AA1_3		8.97708	9.9212	#N/A	#N/A	1.01175	#N/A	#N/A
NRRL3_09856b	563	multicopper oxidase Mco1D	AA1_3		AA1_3		18.2005	23.97	#N/A	#N/A	0.0133551	#N/A	#N/A
NRRL3_10377a,b	593	multicopper oxidase Mco1I	AA1_3		AA1_3		0.826839	0.596389	#N/A	#N/A	10.5814	#N/A	#N/A
NRRL3_11398b	594	multicopper oxidase Mco1G	AA1_3		AA1_3		22.6221	19.9413	#N/A	#N/A	0.161247	#N/A	#N/A
NRRL3_03273b	692	multicopper oxidase Mco1J	AA1_3		AA1_3		14.4501	21.1683	#N/A	#N/A	0.427746	2.01981	0.0122845
NRRL3_02537b	623	multicopper oxidase Mco1E	AA1_dist		AA1_dist		0.0727839	0.204421	#N/A	#N/A	0.0119171	#N/A	#N/A
NRRL3_02751a,b	596	multicopper oxidase Mco1B	AA1_dist		AA1_dist		17.8817	19.792	#N/A	#N/A	0.0062931	#N/A	#N/A
NRRL3_02783b	602	multicopper oxidase Mco1A	AA1_dist		AA1_dist		1.50801	1.36771	#N/A	#N/A	1.56217	#N/A	#N/A
NRRL3_08516b	614	multicopper oxidase Mco1C	AA1_dist		AA1_dist		14.0737	10.6471	#N/A	#N/A	1.72303	#N/A	#N/A
NRRL3_03772	380	lytic polysaccharide monooxygenase	AA11		AA11		0	0.0270242	#N/A	#N/A	0.498285	#N/A	#N/A
NRRL3_00415	409	lytic polysaccharide monooxygenase	AA11		AA11		0.0645386	0.123593	#N/A	#N/A	5.25549	0.543407	2.28095e-11
NRRL3_11421	313	peroxidase	AA2_dist		AA2_dist	1.11.1.-	0.19558	0.212903	#N/A	#N/A	5.23089	#N/A	#N/A
NRRL3_07906	364	cytochrome-c peroxidase precursor, mitochondrial	AA2_dist		AA2_dist	1.11.1.5	0.293449	1.05549	#N/A	#N/A	97.4118	0.552449	1.0169e-05
NRRL3_05496	550	GMC oxidoreductase	AA3_1		AA3_1		1.16868	1.10947	#N/A	#N/A	1.3841	#N/A	#N/A
NRRL3_02841b	605	glucose oxidase Gox3B	AA3_2		AA3_2	1.1.3.4	1.4698	1.49449	#N/A	#N/A	0.0472502	#N/A	#N/A
NRRL3_02894	668	GMC oxidoreductase	AA3_2		AA3_2		12.779	14.285	#N/A	#N/A	0.0068146	#N/A	#N/A
NRRL3_03162	602	GMC oxidoreductase	AA3_2		AA3_2		0.0715	0.0652131	#N/A	#N/A	0.243612	#N/A	#N/A
NRRL3_03828	644	GMC oxidoreductase	AA3_2		AA3_2		22.6837	24.334	#N/A	#N/A	0.466739	#N/A	#N/A
NRRL3_03873	576	GMC oxidoreductase	AA3_2		AA3_2		0.0214452	0	#N/A	#N/A	1.14632	#N/A	#N/A
NRRL3_03955	634	GMC oxidoreductase	AA3_2		AA3_2		0.0261204	0.0395935	#N/A	#N/A	0.0917542	#N/A	#N/A
NRRL3_04712	580	GMC oxidoreductase	AA3_2		AA3_2		0.0229184	0.011099	#N/A	#N/A	2.51585	#N/A	#N/A
NRRL3_05328	624	GMC oxidoreductase	AA3_2		AA3_2		0.0110355	0	#N/A	#N/A	0.0410845	#N/A	#N/A
NRRL3_06220	608	GMC oxidoreductase	AA3_2		AA3_2		0.439722	0.595773	#N/A	#N/A	0.0150625	#N/A	#N/A
NRRL3_07539	553	GMC oxidoreductase	AA3_2		AA3_2		0.806793	3.67328	#N/A	#N/A	3.20149	#N/A	#N/A
NRRL3_08370	593	GMC oxidoreductase	AA3_2		AA3_2		44.8565	40.8937	#N/A	#N/A	0.445341	#N/A	#N/A
NRRL3_08917	655	glucose oxidase	AA3_2		AA3_2	1.1.3.4	6.64091	10.3218	#N/A	#N/A	0.281245	#N/A	#N/A
NRRL3_09685	588	GMC oxidoreductase	AA3_2		AA3_2		3.97038	3.93411	#N/A	#N/A	0.0375906	#N/A	#N/A
NRRL3_10210	637	GMC oxidoreductase	AA3_2		AA3_2		4.52021	4.08883	#N/A	#N/A	0.0130259	#N/A	#N/A
NRRL3_00842	572	GMC oxidoreductase	AA3_2		AA3_2		0.107063	0.169775	0.601175	0.000214842	6.83382	#N/A	#N/A
NRRL3_10238	561	GMC oxidoreductase	AA3_2		AA3_2		0.829625	0.936031	#N/A	#N/A	2.63447	1.4249	0.0274111
NRRL3_08773	536	GMC oxidoreductase	AA3_2		AA3_2		0.928637	1.06589	#N/A	#N/A	179.809	0.816557	0.033819
NRRL3_01408	600	GMC oxidoreductase	AA3_2		AA3_2		0.749858	0.749575	#N/A	#N/A	146.097	0.744448	2.05502e-05
NRRL3_11378	617	GMC oxidoreductase	AA3_2		AA3_2		0.57024	0.628014	#N/A	#N/A	4.06978	0.677158	0.000560735
NRRL3_03391	564	GMC oxidoreductase	AA3_2		AA3_2		0.0146376	0.0329326	#N/A	#N/A	0.533	0.618814	0.0303567
NRRL3_04261	623	GMC oxidoreductase	AA3_2		AA3_2		0.816026	0.923422	#N/A	#N/A	0.409504	0.613686	0.0424247
NRRL3_02966	620	GMC oxidoreductase	AA3_2		AA3_2		2.56567	2.82678	#N/A	#N/A	0.20274	0.569436	0.0385726
NRRL3_10253	597	GMC oxidoreductase	AA3_2		AA3_2		1.05749	1.19861	#N/A	#N/A	0.0373766	0.509227	0.0337729
NRRL3_06873	651	GMC oxidoreductase	AA3_2		AA3_2		2.05546	17.6168	#N/A	#N/A	0.132953	0.472041	0.00560535
NRRL3_07994	534	GMC oxidoreductase	AA3_2		AA3_2		0	0.0108825	#N/A	#N/A	1.24851	0.438359	1.60987e-06
NRRL3_06626	542	GMC oxidoreductase	AA3_2		AA3_2		0.0417069	0.141568	0.690894	0.0392905	0.669103	0.327411	9.44384e-14
NRRL3_09684	553	GMC oxidoreductase	AA3_2		AA3_2		47.329	40.9337	1.8551	0.0853008	0.671146	0.321513	1.81924e-05
NRRL3_08810	615	GMC oxidoreductase	AA3_2		AA3_2		58.3652	83.1486	#N/A	#N/A	0.0639526	0.268023	4.1878e-08
NRRL3_10597	667	alcohol oxidase	AA3_3		AA3_3		0.77301	0.695207	#N/A	#N/A	0.0233658	#N/A	#N/A
NRRL3_03762	602	alcohol oxidase	AA3_3		AA3_3		0.262005	0.245535	#N/A	#N/A	54.5046	0.286847	4.27969e-48
NRRL3_00109	552	vanillyl alcohol oxidase	AA4		AA4	1.1.3.38	0.454977	0.67981	#N/A	#N/A	0	#N/A	#N/A
NRRL3_02061	203	benzoquinone reductase	AA6		AA6	1.6.5.6	0.479754	0.446421	0.763378	0.00131314	122.637	#N/A	#N/A
NRRL3_00856	533	glucooligosaccharide oxidase	AA7		AA7	1.1.3.-	0.162557	0.218825	#N/A	#N/A	23.0251	#N/A	#N/A
NRRL3_10119	542	FAD-dependent oxidoreductase PynB	AA7		AA7	1.1.3.-	6.55149	6.372	#N/A	#N/A	0	#N/A	#N/A
NRRL3_02821a	496	glucooligosaccharide oxidase	AA7		AA7	1.1.3.-	2.32528	2.60618	2.23563	4.64266e-07	6.87718	1.69009	0.00114645
NRRL3_08405	473	glucooligosaccharide oxidase	AA7		AA7	1.1.3.-	41.029	28.4239	1.48719	0.000805571	7.80982	1.30842	0.0207154
NRRL3_00836	463	iron reductase domain protein	AA8		AA8		0.0142473	0	#N/A	#N/A	0.714522	#N/A	#N/A
NRRL3_09805	213	iron reductase domain protein	AA8		AA8		33.898	35.5384	#N/A	#N/A	0	#N/A	#N/A
NRRL3_05777	434	iron reductase domain protein	AA8		AA8		2.46123	6.22947	#N/A	#N/A	13.9283	1.24346	0.00981426
NRRL3_06316	931	cellobiose dehydrogenase-like protein	AA8 , AA3_1		AA8 - AA3_1		0.835552	1.31354	#N/A	#N/A	1.4819	#N/A	#N/A
NRRL3_03383a	278	lytic polysaccharide monooxygenase	AA9		AA9		0.0901791	0.0621025	#N/A	#N/A	0.583376	#N/A	#N/A
NRRL3_07568	439	lytic polysaccharide monooxygenase	AA9		AA9		2.99173	4.96209	#N/A	#N/A	1.32549	#N/A	#N/A
NRRL3_08994	271	lytic polysaccharide monooxygenase	AA9		AA9		8.76008	10.4303	#N/A	#N/A	0	#N/A	#N/A
NRRL3_11147a	402	lytic polysaccharide monooxygenase	AA9		AA9		2.68189	1.94552	#N/A	#N/A	5.0386	#N/A	#N/A
NRRL3_00814a	417	lytic polysaccharide monooxygenase	AA9	CBM1	AA9 - CBM1		0.612337	0.635298	2.27756	6.37499e-08	20.0427	18.268	4.97503e-116
NRRL3_03929	340	lytic polysaccharide monooxygenase	AA9	CBM1	AA9 - CBM1		3.68077	4.83481	#N/A	#N/A	2.55815	0.740101	0.0572773
NRRL3_03961	407	lytic polysaccharide monooxygenase	AA9	CBM1	AA9 - CBM1		81.2594	68.8333	#N/A	#N/A	0.819219	0.655821	0.0607237
NRRL3_00007a,b	281	feruloyl esterase FaeA	CE		CE	3.1.1.73	0.0580775	0	#N/A	#N/A	0	#N/A	#N/A
NRRL3_02931a,b	521	feruloyl esterase FaeB	CE		CE	3.1.1.73	1.17545	1.40668	#N/A	#N/A	10.7034	1.32998	0.00113915
NRRL3_03339a	303	acetylxylan esterase	CE1		CE1	3.1.1.72	0.0103735	0.0308785	#N/A	#N/A	0.0173013	#N/A	#N/A
NRRL3_08993	270	feruloyl esterase	CE1		CE1	3.1.1.73	16.2418	15.9945	#N/A	#N/A	0	#N/A	#N/A
NRRL3_04467	288	S-formylglutathione hydrolase	CE1		CE1		0	0.0172645	0.816126	0.00752598	56.33	#N/A	#N/A
NRRL3_00169	267	rhamnogalacturonan acetylesterase	CE12		CE12	3.1.1.86	#N/A	#N/A	#N/A	#N/A	0.822318	#N/A	#N/A
NRRL3_07501a	259	carbohydrate esterase family 12 protein	CE12		CE12		1.06115	31.3196	#N/A	#N/A	1.67972	#N/A	#N/A
NRRL3_06379a	355	acetylesterase	CE16		CE16		1.43524	1.86987	#N/A	#N/A	24.5108	208.207	9.61084e-132
NRRL3_06053a	354	carbohydrate esterase family 16 protein	CE16		CE16		46.3498	50.7747	7.76463	5.38594e-107	105.697	52.5539	0
NRRL3_08786	351	carbohydrate esterase family 16 protein	CE16		CE16		43.4161	38.8453	#N/A	#N/A	0.378795	3.05697	1.38792e-06
NRRL3_04916a	306	acetylesterase	CE16		CE16		0	0.009346	#N/A	#N/A	0.42858	2.31498	0.0062892
NRRL3_00768	412	carbohydrate esterase family 2 protein	CE2		CE2		1.69266	1.77058	#N/A	#N/A	1.46999	#N/A	#N/A
NRRL3_10841	297	carbohydrate esterase family 3 protein	CE3		CE3		0.500916	0.193612	2.27732	8.58178e-07	1.72097	#N/A	#N/A
NRRL3_03397	239	chitin deacetylase	CE4		CE4	3.5.1.41	1.07227	1.36483	#N/A	#N/A	0.0236948	#N/A	#N/A
NRRL3_05169	426	carbohydrate esterase family 4 protein	CE4		CE4		0	0.0070903	#N/A	#N/A	0	#N/A	#N/A
NRRL3_07680	243	chitin deacetylase	CE4		CE4	3.5.1.41	0.208822	0.447285	#N/A	#N/A	0.0374743	#N/A	#N/A
NRRL3_10065	459	carbohydrate esterase family 4 protein	CE4	CBM18	CBM18 - CE4 - CBM18		247.73	109.438	#N/A	#N/A	2.55467	#N/A	#N/A
NRRL3_10540	309	carbohydrate esterase family 4 protein	CE4		CE4		10.7635	2.6265	#N/A	#N/A	3.73785	#N/A	#N/A
NRRL3_11464	208	carbohydrate esterase family 4 protein	CE4		CE4		0.326342	0.227436	#N/A	#N/A	0	#N/A	#N/A
NRRL3_00073	231	carbohydrate esterase family 5 protein	CE5		CE5		0.146081	0.411508	#N/A	#N/A	0.158826	#N/A	#N/A
NRRL3_00776	262	cutinase	CE5		CE5	3.1.1.74	0.0176002	0.035483	#N/A	#N/A	0.0547621	#N/A	#N/A
NRRL3_06197	290	cutinase-like protein	CE5		CE5		0.231392	0.278288	#N/A	#N/A	0.117028	#N/A	#N/A
NRRL3_10142	271	cutinase	CE5		CE5	3.1.1.74	1.0852	1.01095	#N/A	#N/A	0.0162608	#N/A	#N/A
NRRL3_00074	236	carbohydrate esterase family 5 protein	CE5		CE5		0.0187796	0.0138142	#N/A	#N/A	0.576521	2.00039	0.0273553
NRRL3_08325a,b	331	pectin methylesterase Pme8A	CE8		CE8	3.1.1.11	0.0205592	0.051915	4.10202	1.487e-07	24.7369	165.12	5.06266e-121
NRRL3_07470a	327	pectin methylesterase	CE8		CE8	3.1.1.11	0.648055	0.810213	6.35635	3.5926e-43	57.9774	70.7727	2.18646e-258
NRRL3_05252a	397	pectin methylesterase-like protein	CE8		CE8		1.00972	0.97423	25.0329	7.09803e-189	17.513	16.3797	2.44239e-139
NRRL3_06627	424	N-acetylglucosamine-6-phosphate deacetylase	CE9		CE9		1.65712	3.25499	#N/A	#N/A	0.445557	#N/A	#N/A
NRRL3_08517	483	beta-glucosidase	GH1		GH1	3.2.1.21	18.5224	20.6382	#N/A	#N/A	31.322	0.836304	0.0155145
NRRL3_09976a	573	glycoside hydrolase family 1 protein	GH1		GH1		503.952	496.243	#N/A	#N/A	0.250576	0.569518	0.0255861
NRRL3_07975a	599	beta-glucosidase	GH1		GH1	3.2.1.21	1.26881	2.70267	#N/A	#N/A	0.050631	0.333362	2.39275e-05
NRRL3_06383	348	tomatinase	GH10		GH10	3.2.1.-	0.444784	0.579222	#N/A	#N/A	0.0118237	#N/A	#N/A
NRRL3_08708a	327	xylanase Xyn10B	GH10		GH10	3.2.1.8	4.41574	10.9372	#N/A	#N/A	0	#N/A	#N/A
NRRL3_00839	365	glycoside hydrolase family 105 protein	GH105		GH105		0.0697115	0.0488022	#N/A	#N/A	4.02741	#N/A	#N/A
NRRL3_01038	420	glycoside hydrolase family 105 protein	GH105		GH105		139.216	109.357	#N/A	#N/A	0.289241	#N/A	#N/A
NRRL3_02827	231	xylanase	GH11		GH11	3.2.1.8	0.434378	0.402102	#N/A	#N/A	1.18612	#N/A	#N/A
NRRL3_03928	256	xylanase	GH11		GH11	3.2.1.8	2.22836	2.17802	#N/A	#N/A	6.34997	0.750027	0.0371619
NRRL3_01648a,b	225	xylanase Xyn11B	GH11		GH11	3.2.1.8	0.0242211	0.00564175	#N/A	#N/A	0.873258	0.494697	0.00524638
NRRL3_11076	270	glycoside hydrolase family 114 protein	GH114		GH114		2.34521	1.70791	#N/A	#N/A	1.09141	#N/A	#N/A
NRRL3_05341	323	glycoside hydrolase family 114 protein	GH114		GH114		0.143015	0.149726	#N/A	#N/A	140.162	1.64856	2.74159e-13
NRRL3_00819a,b	239	endoglucanase Egl12A	GH12		GH12	3.2.1.4	4.29501	4.46837	#N/A	#N/A	0.100184	#N/A	#N/A
NRRL3_08392	267	glycoside hydrolase family 12 protein	GH12		GH12		0.0716451	0.299652	#N/A	#N/A	1.39438	#N/A	#N/A
NRRL3_01918a,b	241	xyloglucanase Xeg12A	GH12		GH12	3.2.1.151	32.5742	32.2424	#N/A	#N/A	911.087	103.134	0
NRRL3_08380a	248	xyloglucanase	GH12		GH12	3.2.1.151	1.09379	1.59029	#N/A	#N/A	123.667	3.00626	5.34972e-32
NRRL3_07551a	536	glycoside hydrolase family 125 protein	GH125		GH125		0.0065404	0.120329	#N/A	#N/A	22.7833	#N/A	#N/A
NRRL3_06842	361	glycoside hydrolase family 128 protein	GH128		GH128		0.754839	5.72243	#N/A	#N/A	0.384097	#N/A	#N/A
NRRL3_10011	283	glycoside hydrolase family 128 protein	GH128		GH128		231.331	335.262	#N/A	#N/A	432.676	0.540442	1.33565e-41
NRRL3_09001	550	alpha-amylase	GH13		GH13	3.2.1.1	54.0326	59.5669	0.876657	0.0199042	51.0379	#N/A	#N/A
NRRL3_04199	573	alpha-amylase	GH13		GH13	3.2.1.1	2.40624	3.09232	1.86498	0.0458121	0.103836	0.442824	0.00268409
NRRL3_00249	555	alpha-amylase	GH13_1		GH13_1	3.2.1.1	29.7815	25.9044	#N/A	#N/A	64.2558	0.864756	0.00836734
NRRL3_09875a	637	alpha-amylase	GH13_1	CBM20	GH13_1 - CBM20	3.2.1.1	956.53	825.64	0.257634	2.27263e-27	5.39885	0.580615	2.5531e-05
NRRL3_07699	524	alpha-amylase	GH13_1		GH13_1	3.2.1.1	1.21124	3.39663	#N/A	#N/A	7.68173	0.395558	6.35969e-27
NRRL3_00248	2425	cell wall alpha-1,3-glucan synthase	GH13_22,GT5		GH13_22 - GT5	2.4.1.183	32.4621	32.291	#N/A	#N/A	52.9971	#N/A	#N/A
NRRL3_05996	2421	alpha-1,3 glucan synthase	GH13_22,GT5		GH13_22 - GT5	2.4.1.183	2.32824	2.21387	#N/A	#N/A	0.0334696	#N/A	#N/A
NRRL3_09002	2406	cell wall alpha-1,3-glucan synthase	GH13_22,GT5		GH13_22 - GT5	2.4.1.183	31.8368	33.1131	#N/A	#N/A	16.3046	0.837095	2.00903e-06
NRRL3_04200	2395	glycoside hydrolase family 13/glycosyltransferase family 5 protein	GH13_22,GT5		GH13_22 - GT5		6.48827	6.30319	1.36563	0.0407738	0.58386	0.631974	0.000296731
NRRL3_07454	2397	alpha-1,3-glucan synthase AgsA	GH13_22,GT5		GH13_22 - GT5	2.4.1.183	1.05268	2.62502	#N/A	#N/A	2.27472	0.288297	7.66072e-14
NRRL3_02123	1539	glycogen debranching enzyme	GH13_25,GH133		GH13_25 - GH133		0.141102	0.224197	#N/A	#N/A	10.1774	0.652477	3.13737e-07
NRRL3_05201	587	alpha-glucosidase	GH13_40		GH13_40	3.2.1.20	0.109993	0.0308831	#N/A	#N/A	2.45992	0.624559	0.0002991
NRRL3_01282	601	alpha-glucosidase	GH13_40		GH13_40	3.2.1.20	1.30173	1.79896	#N/A	#N/A	0.128771	0.600088	0.0910803
NRRL3_02746	538	glucan 1,4-alpha-maltohexaosidase	GH13_5		GH13_5	3.2.1.98	0.346232	0.217527	1.71576	6.27805e-06	15.2111	5.71231	6.52039e-67
NRRL3_00250	559	alpha-amylase	GH13_5		GH13_5	3.2.1.1	2.7437	2.87582	#N/A	#N/A	8.00708	1.24697	0.0315501
NRRL3_00952	692	1,4-alpha-glucan-branching enzyme	GH13_8	CBM48	CBM48 - GH13_8	2.4.1.18	0.0219336	0.0214194	#N/A	#N/A	31.2443	0.72999	8.65655e-06
NRRL3_11105a	389	glycoside hydrolase family 131 protein	GH131		GH131		3.3513	3.15111	#N/A	#N/A	1.74192	#N/A	#N/A
NRRL3_04433	425	exo-1,3-beta-glucanase	GH132		GH132	3.2.1.58	0	0	#N/A	#N/A	384.735	#N/A	#N/A
NRRL3_11289	504	beta-glucosidase-like protein	GH132		GH132		0.454987	0.22754	#N/A	#N/A	53.1728	#N/A	#N/A
NRRL3_08962	998	spherulation-specific family 4 protein	GH135		GH135		12.6166	12.9086	#N/A	#N/A	0	#N/A	#N/A
NRRL3_02927	289	spherulation-specific family 4 protein	GH135		GH135		0.0880068	0.0740242	2.32409	0.0063693	9.1837	#N/A	#N/A
NRRL3_05342	299	spherulation-specific family 4 protein	GH135		GH135		0	0.0236151	#N/A	#N/A	23.5069	1.72121	2.02369e-06
NRRL3_08378	338	spherulation-specific family 4 protein	GH135		GH135		10.8661	11.9053	1.21165	0.00959357	121.476	0.758303	8.39533e-06
NRRL3_02928	260	spherulation-specific family 4 protein	GH135		GH135		9.98683	15.4403	1.52326	0.0153333	7.56757	0.678046	0.0133379
NRRL3_08949	680	glycoside hydrolase family 15 protein	GH15		GH15		7.13201	6.66641	#N/A	#N/A	0.264791	#N/A	#N/A
NRRL3_08300a	640	glucoamylase Gla15A	GH15	CBM20	GH15 - CBM20	3.2.1.3	0.145997	0.0940254	0.412389	1.47726e-22	107.946	0.272511	1.74604e-49
NRRL3_01051	418	glycoside hydrolase family 16 protein	GH16		GH16		0.0598674	0.0624492	#N/A	#N/A	0.28948	#N/A	#N/A
NRRL3_01365	328	glycoside hydrolase family 16 protein	GH16		GH16		0.0184058	0.0325676	#N/A	#N/A	3.6993	#N/A	#N/A
NRRL3_05937	653	beta-glucan synthesis-associated protein	GH16		GH16		1.99376	1.83502	#N/A	#N/A	1.85704	#N/A	#N/A
NRRL3_10021	366	glycoside hydrolase family 16 protein	GH16		GH16		0.795892	1.34191	#N/A	#N/A	31.6773	#N/A	#N/A
NRRL3_04315	403	glycoside hydrolase family 16 protein	GH16	CBM18	CBM18 - GH16		0.233619	0.209511	0.676918	2.27117e-07	71.9429	1.948	4.08826e-23
NRRL3_03998	368	glycoside hydrolase family 16 protein	GH16		GH16		0	0.0190663	#N/A	#N/A	30.6154	1.846	9.11895e-14
NRRL3_02532a	396	glycoside hydrolase family 16 protein	GH16		GH16		0.390499	0.553031	1.29847	9.55143e-07	291.901	1.72119	9.28407e-30
NRRL3_02614	484	glycoside hydrolase family 16 protein	GH16		GH16		455.923	445.71	0.708588	0.00973229	4.30551	0.778746	0.0439959
NRRL3_02000	431	mixed-link glucanase	GH16		GH16	3.2.1.6	29.2095	30.0771	#N/A	#N/A	2.74514	0.761922	0.0535087
NRRL3_04809a	424	glycoside hydrolase family 16 protein	GH16	CBM18	CBM18 - GH16		1.37984	1.58465	#N/A	#N/A	31.0727	0.740288	0.000970361
NRRL3_05408	396	laminarinase	GH16		GH16	3.2.1.39	7.65918	9.83988	#N/A	#N/A	6.19393	0.715194	0.00141884
NRRL3_07085	363	glycoside hydrolase family 16 protein	GH16		GH16		0.17353	1.47489	#N/A	#N/A	3.70904	0.531355	9.89714e-08
NRRL3_06188	739	glycoside hydrolase family 16 protein	GH16		GH16		0	0.0038688	#N/A	#N/A	1.06151	0.475245	6.32814e-07
NRRL3_06780	628	glycoside hydrolase family 17 protein	GH17		GH17		0.0367985	0.556186	#N/A	#N/A	267.017	#N/A	#N/A
NRRL3_11007a	301	exo-1,3-beta-glucanase	GH17		GH17	3.2.1.58	0.217162	0.0610255	#N/A	#N/A	0.758496	#N/A	#N/A
NRRL3_11626	363	glycoside hydrolase family 17 protein	GH17		GH17		4.0298	3.41499	#N/A	#N/A	0.868701	#N/A	#N/A
NRRL3_04586	685	laminarinase	GH17		GH17	3.2.1.39	62.6863	56.6787	#N/A	#N/A	13.2464	0.88081	0.0499635
NRRL3_08399a	464	glycoside hydrolase family 17 protein	GH17		GH17		0.184054	0.37388	0.837038	0.00766159	575.481	0.678912	5.09532e-13
NRRL3_00478	360	chitinase	GH18		GH18	3.2.1.14	149.296	144.208	#N/A	#N/A	2.53976	#N/A	#N/A
NRRL3_03643	543	chitinase	GH18	CBM18	CBM18 - CBM18 - GH18	3.2.1.14	2.56947	2.62584	#N/A	#N/A	0	#N/A	#N/A
NRRL3_05164	430	chitinase	GH18	CBM18	GH18 - CBM18	3.2.1.14	0.0420713	0	#N/A	#N/A	0.589608	#N/A	#N/A
NRRL3_05709	447	chitinase	GH18		GH18	3.2.1.14	26.2456	25.4598	#N/A	#N/A	13.0824	#N/A	#N/A
NRRL3_07151	316	chitinase	GH18		GH18	3.2.1.14	0.0533331	0.596368	#N/A	#N/A	0	#N/A	#N/A
NRRL3_07862	510	chitinase	GH18	CBM50	CBM50 - GH18	3.2.1.14	2.81345	5.08798	#N/A	#N/A	70.3854	#N/A	#N/A
NRRL3_09665	752	chitinase	GH18		GH18	3.2.1.14	221.882	262.671	#N/A	#N/A	0	#N/A	#N/A
NRRL3_10047	198	glycoside hydrolase family 18 protein	GH18		GH18	3.2.1.14	17.7092	17.1059	#N/A	#N/A	0.075222	#N/A	#N/A
NRRL3_11445	446	chitinase	GH18		GH18	3.2.1.14	37.9964	55.9771	#N/A	#N/A	0.347662	#N/A	#N/A
NRRL3_00517	289	endo-beta-N-acetylglucosaminidase	GH18		GH18	3.2.1.96	4.99736	5.08962	0.844515	0.0920742	27.6501	#N/A	#N/A
NRRL3_01212	1260	chitinase-like protein	GH18	CBM50,CBM18	CBM50-CBM50-CBM18-GH18		19.1497	15.7188	2.72113	1.62415e-09	43.9672	5.09654	4.97718e-26
NRRL3_04221	1731	chitinase-like protein	GH18	CBM18	CBM18 - GH18		0.98927	0.949437	0.721133	0.000521031	7.99238	1.73023	5.71373e-12
NRRL3_02063	367	chitinase-like protein	GH18		GH18		0.355223	0.374298	0.827829	0.0797091	30.1336	0.857291	0.0892471
NRRL3_00523	1203	chitinase-like protein	GH18		GH18		8.871	5.38977	1.37468	0.0554636	134.911	0.667993	0.00204841
NRRL3_01224	1280	chitinase-like protein	GH18	CBM18	CBM18 - GH18		1.11635	0.949016	1.98285	0.0859011	0.016765	0.553229	0.0696236
NRRL3_09653	1193	chitinase-like protein	GH18	CBM18	CBM18 - CBM18 - GH18		39.2517	39.8148	#N/A	#N/A	0.0268805	0.109887	2.27268e-19
NRRL3_01731	629	beta-glucuronidase	GH2		GH2	3.2.1.31	0.369128	0.701774	#N/A	#N/A	0.0145008	#N/A	#N/A
NRRL3_02163	885	exo-glucosaminidase	GH2		GH2	3.2.1.165	0	0	#N/A	#N/A	0.0323015	#N/A	#N/A
NRRL3_09051	844	beta-mannosidase	GH2		GH2	3.2.1.25	61.7661	63.7231	1.15255	0.0995504	8.85793	1.14073	0.0621833
NRRL3_06203a	639	glycoside hydrolase family 2 protein	GH2		GH2		4.79277	5.18185	#N/A	#N/A	0.170316	0.439258	0.00083183
NRRL3_08807	648	glycoside hydrolase family 2 protein	GH2		GH2		5.60014	7.059	#N/A	#N/A	0.0930683	0.42505	0.00196815
NRRL3_09612a	932	beta-mannosidase	GH2		GH2	3.2.1.25	250.564	219.312	0.676792	5.00759e-05	3.46227	0.362639	3.87101e-31
NRRL3_01790	709	beta-hexosaminidase-like protein	GH20		GH20		5.23569	4.91017	#N/A	#N/A	0.0115677	#N/A	#N/A
NRRL3_08564	361	glycoside hydrolase family 20 protein	GH20		GH20	3.2.1.-	16.5407	18.675	#N/A	#N/A	5.48039	#N/A	#N/A
NRRL3_00174a	604	hexosaminidase	GH20		GH20	3.2.1.52	63.2937	67.0207	#N/A	#N/A	5.07826	0.728767	0.00363959
NRRL3_04196	335	beta-mannanase Man26A	GH26		GH26	3.2.1.78	2.49398	2.10605	#N/A	#N/A	0.0276394	#N/A	#N/A
NRRL3_00743a	660	alpha-galactosidase	GH27	CBM35	GH27 - CBM35	3.2.1.22	0.49902	0.603497	#N/A	#N/A	0.376782	#N/A	#N/A
NRRL3_01737	409	alpha-galactosidase	GH27		GH27	3.2.1.22	1.32568	1.32936	#N/A	#N/A	0.0313056	#N/A	#N/A
NRRL3_09622	443	alpha-galactosidase	GH27		GH27	3.2.1.22	6.22872	4.50164	#N/A	#N/A	0	#N/A	#N/A
NRRL3_11747a,b	537	alpha-galactosidase Mel27A	GH27	CBM13	GH27 - CBM13	3.2.1.22	8.14063	5.31818	#N/A	#N/A	0	0.532903	0.0468789
NRRL3_05358a,b	443	alpha-galactosidase Mel27B	GH27		GH27	3.2.1.22	43.4326	46.2758	0.645583	0.00496699	1.9223	0.293092	6.0429e-20
NRRL3_02832	438	glycoside hydrolase family 28 protein	GH28		GH28		0.987245	0.651045	#N/A	#N/A	0.256173	#N/A	#N/A
NRRL3_04303	490	endo-rhamnogalacturonase	GH28		GH28	3.2.1.171	4.80106	4.82759	#N/A	#N/A	0	#N/A	#N/A
NRRL3_06782b	370	endo-polygalacturonase Pga28A	GH28		GH28	3.2.1.15	9.2032	11.4836	#N/A	#N/A	4.85875	#N/A	#N/A
NRRL3_09126b	446	endo-rhamnogalacturonase Rhg28A	GH28		GH28	3.2.1.171	16.9652	19.3501	#N/A	#N/A	1.2864	#N/A	#N/A
NRRL3_09450	464	endo-rhamnogalacturonase	GH28		GH28	3.2.1.171	21.9797	21.7283	#N/A	#N/A	0.0352777	#N/A	#N/A
NRRL3_09623	443	endo-rhamnogalacturonase	GH28		GH28	3.2.1.171	4.15028	4.28046	#N/A	#N/A	0	#N/A	#N/A
NRRL3_00953b	558	endo-rhamnogalacturonase Rhg28B	GH28		GH28	3.2.1.171	0.531723	0.824099	1.39984	0.00193527	3.48242	#N/A	#N/A
NRRL3_02835b	378	endo-polygalacturonase Pga28E	GH28		GH28	3.2.1.15	0	0.0094323	2.09394	1.85258e-05	479.334	926.43	0
NRRL3_08281a	439	exo-polygalacturonase Pgx28B	GH28		GH28	3.2.1.67	0.275188	0.332035	22.9537	3.5926e-43	14.2897	168.602	2.38442e-122
NRRL3_10559a	423	glycoside hydrolase family 28 protein	GH28		GH28		0.490747	0.488992	17.3245	1.32771e-45	16.8802	102.183	4.58943e-127
NRRL3_03144a	435	exo-polygalacturonase	GH28		GH28	3.2.1.67	2.17936	2.77908	32.662	2.60204e-272	65.8391	48.1216	0
NRRL3_05260a,b	440	exo-polygalacturonase Pgx28C	GH28		GH28	3.2.1.67	35.0487	33.9856	15.2215	1.83477e-144	45.0503	46.555	3.18467e-296
NRRL3_08805a,b	384	endo-polygalacturonase Pga28C	GH28		GH28	3.2.1.15	2.03833	2.39816	#N/A	#N/A	376.634	37.8662	9.01884e-43
NRRL3_02571b	368	endo-polygalacturonase Pga28I	GH28		GH28	3.2.1.15	0.0698587	0.0768328	2.61691	0.00405784	23.0923	24.566	2.66786e-33
NRRL3_07469a	406	xylogalacturonase	GH28		GH28	3.2.1.-	0.166542	0.343831	#N/A	#N/A	4.82767	17.8459	1.37129e-41
NRRL3_09810	434	exo-polygalacturonase	GH28		GH28	3.2.1.67	48.5376	54.5872	2.07189	0.0551467	1.22138	11.3236	7.45571e-19
NRRL3_04000a,b	362	endo-polygalacturonase Pga28II	GH28		GH28	3.2.1.15	#N/A	#N/A	2.55655	0.00105612	2.07583	5.08428	1.34683e-11
NRRL3_08631	397	alpha-L-rhamnosidase Rha28B	GH28		GH28	3.2.1.40	15.0983	16.2238	#N/A	#N/A	0.159016	1.91673	0.00433784
NRRL3_05859a,b	362	endo-polygalacturonase Pga28B	GH28		GH28	3.2.1.15	0.485496	0.668954	#N/A	#N/A	27.4072	1.80692	2.61691e-08
NRRL3_00263b	496	endo-polygalacturonase Pga28D	GH28		GH28	3.2.1.15	0.671317	0.548143	#N/A	#N/A	1.32225	1.50681	0.0496837
NRRL3_11790	459	endo-rhamnogalacturonase	GH28		GH28	3.2.1.171	8.19346	11.6959	#N/A	#N/A	0.0336913	0.504565	0.0286769
NRRL3_01396	786	alpha-L-fucosidase-like protein	GH29		GH29		1.43775	1.73186	#N/A	#N/A	0.0710167	#N/A	#N/A
NRRL3_00742	806	beta-glucosidase	GH3		GH3	3.2.1.21	0.413608	0.398796	#N/A	#N/A	2.19852	#N/A	#N/A
NRRL3_01271	849	beta-glucosidase	GH3		GH3	3.2.1.21	52.6842	45.5868	#N/A	#N/A	0.37759	#N/A	#N/A
NRRL3_03736	1047	beta-glucosidase	GH3		GH3	3.2.1.21	297.731	280.346	#N/A	#N/A	24.5545	#N/A	#N/A
NRRL3_03953	819	avenacinase	GH3		GH3		1.70554	2.26398	#N/A	#N/A	0.442236	#N/A	#N/A
NRRL3_04818	792	avenacinase	GH3		GH3		21.8385	21.8306	#N/A	#N/A	0.227456	#N/A	#N/A
NRRL3_04990	798	beta-glucosidase	GH3		GH3	3.2.1.21	0	0.0239502	#N/A	#N/A	0.373757	#N/A	#N/A
NRRL3_06436	839	beta-glucosidase	GH3		GH3	3.2.1.21	0	0.0348038	#N/A	#N/A	2.27348	#N/A	#N/A
NRRL3_06623	931	glycoside hydrolase family 3 protein	GH3		GH3		0.482686	1.15225	#N/A	#N/A	9.33873	#N/A	#N/A
NRRL3_08395	846	beta-glucosidase	GH3		GH3	3.2.1.21	0.86729	1.17636	#N/A	#N/A	2.82881	#N/A	#N/A
NRRL3_11377	750	beta-glucosidase	GH3		GH3	3.2.1.21	0.429479	0.980761	#N/A	#N/A	0.0157029	#N/A	#N/A
NRRL3_11787	865	glycoside hydrolase family 3 protein	GH3		GH3		465.814	193.25	#N/A	#N/A	0.415213	#N/A	#N/A
NRRL3_11825	365	glycoside hydrolase family 3 protein	GH3		GH3		1.69145	2.73383	#N/A	#N/A	0	#N/A	#N/A
NRRL3_06419a	781	glycoside hydrolase family 3 protein	GH3		GH3		0	0	1.5872	2.55702e-05	30.7142	10.7266	2.80721e-152
NRRL3_10449a	860	beta-glucosidase Bgl3A	GH3		GH3	3.2.1.21	0.325557	0.248325	#N/A	#N/A	26.8671	2.72948	1.19932e-38
NRRL3_10133a	765	beta-glucosidase	GH3		GH3	3.2.1.21	1.07716	1.54079	#N/A	#N/A	1.29526	1.70607	0.00505176
NRRL3_05661	859	glycoside hydrolase family 3 protein	GH3		GH3		0.0962665	0.103564	#N/A	#N/A	3.63092	0.632336	8.65765e-10
NRRL3_02451a,b	804	beta-xylosidase Xyl3D	GH3		GH3	3.2.1.37	0.0677652	0.060213	#N/A	#N/A	0.556879	0.625809	0.012631
NRRL3_07423	871	glycoside hydrolase family 3 protein	GH3		GH3		0.0361128	0.667482	#N/A	#N/A	0.0234352	0.459409	0.0118346
NRRL3_09644	865	beta-glucosidase	GH3		GH3	3.2.1.21	181.681	227.938	#N/A	#N/A	0.0636645	0.37003	0.00016585
NRRL3_08738a	491	endo-1,6-beta-glucanase	GH30_3		GH30_3	3.2.1.75	95.2806	105.825	#N/A	#N/A	19.4233	#N/A	#N/A
NRRL3_02023	655	glycoside hydrolase family 31 protein	GH31		GH31		0.249619	0.163492	#N/A	#N/A	2.93261	#N/A	#N/A
NRRL3_04254	768	glycoside hydrolase family 31 protein	GH31		GH31		22.2057	22.5814	#N/A	#N/A	0.0326591	#N/A	#N/A
NRRL3_02524a	883	alpha-glucosidase	GH31		GH31	3.2.1.20	18.2199	18.6397	0.799171	0.00623167	16.7119	#N/A	#N/A
NRRL3_00268a,b	736	alpha-xylosidase Axl31A	GH31		GH31	3.2.1.177	2.17332	2.04333	2.60874	1.74743e-16	8.67554	7.44424	9.20955e-79
NRRL3_00475	963	alpha-glucosidase	GH31		GH31	3.2.1.20	0.226221	0.0795472	#N/A	#N/A	53.8226	1.12213	0.0228976
NRRL3_07700a,b	985	alpha-glucosidase Agl31A	GH31		GH31	3.2.1.20	#N/A	#N/A	0.432158	1.88718e-46	140.993	0.645739	3.03853e-13
NRRL3_10609	847	glycoside hydrolase family 31 protein	GH31		GH31		0.0748071	0.237563	#N/A	#N/A	0.313566	0.636604	0.0348969
NRRL3_03595	611	glycoside hydrolase family 32 protein	GH32		GH32		2.11146	1.85884	#N/A	#N/A	4.05546	#N/A	#N/A
NRRL3_09884b	516	endo-inulinase Inu32A	GH32		GH32	3.2.1.7	13.2207	21.5024	#N/A	#N/A	0.031203	#N/A	#N/A
NRRL3_11752a,b	628	invertase Suc32A	GH32		GH32	3.2.1.26	10.1718	7.36527	#N/A	#N/A	1.67682	#N/A	#N/A
NRRL3_11821	601	sialidase-like protein	GH32		GH32		7.03319	6.55553	#N/A	#N/A	0	#N/A	#N/A
NRRL3_03087a	537	endo-inulinase Inu32C	GH32		GH32	3.2.1.7	14.1503	14.2675	#N/A	#N/A	0.667095	3.09687	6.91312e-05
NRRL3_03901	384	sialidase-like protein	GH33		GH33		0.0467094	0.164033	#N/A	#N/A	0.0208682	#N/A	#N/A
NRRL3_01071	1030	beta-galactosidase	GH35		GH35	3.2.1.23	47.4964	52.529	#N/A	#N/A	0.00771655	#N/A	#N/A
NRRL3_04568	994	exo-beta-1,4-galactanase	GH35		GH35	3.2.1.23	0	0	#N/A	#N/A	0.0619346	#N/A	#N/A
NRRL3_02630a	1007	beta-galactosidase Lac35B	GH35		GH35	3.2.1.23	60.6347	50.9987	1.34135	0.0100011	33.5052	22.4304	0
NRRL3_02479a	1016	exo-beta-1,4-galactanase	GH35		GH35	3.2.1.23	0.030728	0.0182369	6.03388	1.37042e-179	24.9384	7.81981	6.83964e-236
NRRL3_11738a	995	exo-beta-1,4-galactanase	GH35		GH35	3.2.1.23	4.39326	10.882	2.34061	4.28109e-07	1.41292	3.97271	5.75544e-20
NRRL3_00016b	747	alpha-galactosidase Mel36C	GH36		GH36	3.2.1.22	22.0772	11.4424	0.512947	1.8554e-12	21.5259	#N/A	#N/A
NRRL3_08018	939	glycoside hydrolase family 36 protein	GH36		GH36		0.354914	0.929364	#N/A	#N/A	1.40722	0.380381	1.17728e-24
NRRL3_02396	729	trehalase TreB	GH37		GH37	3.2.1.28	0.443568	0.465371	#N/A	#N/A	41.6981	#N/A	#N/A
NRRL3_05313	1089	alpha-1,2-mannosidase	GH38		GH38	3.2.1.113	2.5073	2.98169	#N/A	#N/A	10.03	#N/A	#N/A
NRRL3_00092a,b	321	endo-1,5-alpha-arabinanase Abn43A	GH43		GH43	3.2.1.99	0	0.0072507	#N/A	#N/A	0.0291557	#N/A	#N/A
NRRL3_03855	324	glycoside hydrolase family 43 protein	GH43		GH43		0.374363	0.442256	#N/A	#N/A	0.0641025	#N/A	#N/A
NRRL3_06141	438	endo-1,5-alpha-arabinanase	GH43		GH43	3.2.1.99	0.0358445	0.0150344	#N/A	#N/A	6.28961	#N/A	#N/A
NRRL3_07094	402	endo-1,5-alpha-arabinanase	GH43		GH43	3.2.1.99	0.349875	3.84742	#N/A	#N/A	50.9891	#N/A	#N/A
NRRL3_07421	389	glycoside hydrolase family 43 protein	GH43		GH43		1.58905	2.20265	#N/A	#N/A	0.0103238	#N/A	#N/A
NRRL3_09890	340	glycoside hydrolase family 43 protein	GH43		GH43		6.93111	7.87547	#N/A	#N/A	0.412548	#N/A	#N/A
NRRL3_05407a	318	endo-1,5-alpha-arabinanase	GH43		GH43	3.2.1.99	0.0251225	0.0262856	1.45264	0.0823895	6.8736	#N/A	#N/A
NRRL3_06244	527	glycoside hydrolase family 43 protein	GH43		GH43		0.0853192	0.166013	23.4619	8.13007e-193	22.9085	28.0845	1.29456e-215
NRRL3_04608	404	glycoside hydrolase family 43 protein	GH43		GH43		0.0241671	0.00864065	1.93565	0.000154757	5.43244	4.26987	2.82969e-23
NRRL3_10881a	579	glycoside hydrolase family 43 protein	GH43		GH43		8.04956	7.56362	#N/A	#N/A	0.42582	0.620765	0.034714
NRRL3_11773a	449	exo-1,3-beta-galactanase	GH43	CBM35	GH43 - CBM35	3.2.1.145	222.819	226.488	#N/A	#N/A	1.35788	0.4926	5.61809e-05
NRRL3_02666a	513	alpha-1,2-mannosidase	GH47		GH47	3.2.1.113	2.8021	2.93851	#N/A	#N/A	1.74706	#N/A	#N/A
NRRL3_09184	1093	alpha-mannosidase	GH47		GH47	3.2.1.113	83.7508	81.5923	#N/A	#N/A	20.0565	#N/A	#N/A
NRRL3_10664	728	alpha-mannosidase	GH47		GH47	3.2.1.113	11.0538	10.8851	#N/A	#N/A	22.9779	#N/A	#N/A
NRRL3_11628	869	glycoside hydrolase family 47 protein	GH47		GH47		0.423831	0.41898	#N/A	#N/A	49.4034	0.901196	0.013653
NRRL3_07692	579	alpha-mannosidase	GH47		GH47	3.2.1.113	3.48037	22.2935	#N/A	#N/A	23.9234	0.536091	9.64466e-29
NRRL3_04364	579	mannosyl-oligosaccharide 1,2-alpha-mannosidase	GH47		GH47	3.2.1.113	0.24809	0.188794	#N/A	#N/A	0.519418	0.11022	7.76e-59
NRRL3_08912a,b	383	beta-mannanase Man5B	GH5		GH5	3.2.1.78	73.6539	74.286	#N/A	#N/A	3.76678	#N/A	#N/A
NRRL3_07248	762	glycoside hydrolase family 5 protein	GH5_12		GH5_12		22.6465	68.8088	#N/A	#N/A	20.0019	#N/A	#N/A
NRRL3_08701a	412	endo-1,6-beta-galactanase	GH5_16		GH5_16	3.2.1.164	189.801	254.948	#N/A	#N/A	0.644503	#N/A	#N/A
NRRL3_11789	385	glycoside hydrolase family 5 protein	GH5_23		GH5_23		0.730641	0.678115	#N/A	#N/A	0.0925467	#N/A	#N/A
NRRL3_10808	386	glycoside hydrolase family 5 protein	GH5_23		GH5_23		906.09	1011.69	1.27114	0.00692479	10.9158	0.680219	8.47785e-07
NRRL3_02585a	410	endoglucanase	GH5_5	CBM1	GH5_5 - CBM1	3.2.1.4	0	0	#N/A	#N/A	0.130837	#N/A	#N/A
NRRL3_04917a,b	331	endoglucanase Egl5B	GH5_5		GH5_5	3.2.1.4	0	0	#N/A	#N/A	1.72168	#N/A	#N/A
NRRL3_06791a	517	glycoside hydrolase family 5 protein	GH5_5	CBM1	GH5_5 - CBM1		0.083714	3.11163	2.87064	3.90147e-34	665.631	30.1037	0
NRRL3_10498a	416	exo-1,3-beta-glucanase	GH5_9		GH5_9	3.2.1.58	51.6597	64.7272	#N/A	#N/A	1.07012	#N/A	#N/A
NRRL3_09530	830	exo-1,3-beta-glucanase	GH5_9		GH5_9	3.2.1.58	42.2535	41.3263	#N/A	#N/A	14.6204	0.889462	0.0749174
NRRL3_00064	637	alpha-arabinofuranosidase	GH51		GH51	3.2.1.55	0	0	#N/A	#N/A	0.0142978	#N/A	#N/A
NRRL3_10865	505	alpha-arabinofuranosidase	GH51		GH51	3.2.1.55	50.7164	50.9554	11.9157	1.19232e-84	10.2798	12.7081	5.17426e-89
NRRL3_06387a	625	alpha-arabinofuranosidase	GH51		GH51	3.2.1.55	0.197187	0.16186	#N/A	#N/A	1.75678	2.07049	0.00010114
NRRL3_01606a,b	628	alpha-arabinofuranosidase Abf51A	GH51		GH51	3.2.1.55	0.129169	0.0250167	#N/A	#N/A	2.39392	1.52133	0.0063861
NRRL3_10643a,b	351	arabinogalactanase Gan53A	GH53		GH53	3.2.1.89	207.868	161.817	2.06164	1.07434e-07	28.5172	16.5142	2.93948e-138
NRRL3_03768a,b	499	alpha-arabinofuranosidase Abf54B	GH54	CBM42	GH54 - CBM42	3.2.1.55	61.9706	61.5351	3.92229	5.04596e-19	10.0696	11.6886	5.99448e-66
NRRL3_05208	818	glycoside hydrolase family 55 protein	GH55		GH55		0.855745	0.936507	#N/A	#N/A	0.993987	#N/A	#N/A
NRRL3_02657a	949	exo-1,3-beta-glucanase	GH55		GH55	3.2.1.58	0.0320393	0.0407559	0.839933	0.0452056	43.0678	#N/A	#N/A
NRRL3_01223	1394	glycoside hydrolase family 55 protein	GH55	CBM50	GH55 - CBM50 - CBM50		0.0435749	0.0184612	1.57172	0.0138523	0.452366	0.667504	0.0204833
NRRL3_09019a	459	cellobiohydrolase	GH6	CBM1	CBM1 - GH6	3.2.1.91	1085.82	1074.26	#N/A	#N/A	0	#N/A	#N/A
NRRL3_10870a	405	cellobiohydrolase	GH6		GH6	3.2.1.91	0.121706	0.175238	#N/A	#N/A	0.65624	#N/A	#N/A
NRRL3_08707a	332	arabinoxylan arabinofuranohydrolase Axh62A	GH62		GH62	3.2.1.55	0.795465	0.970765	#N/A	#N/A	0.163468	0.536827	0.048262
NRRL3_03694	822	glycoside hydrolase family 63 protein	GH63		GH63		0.589758	0.690478	#N/A	#N/A	27.8531	#N/A	#N/A
NRRL3_01759a	1072	trehalase	GH65		GH65	3.2.1.28	0.581414	0.579966	0.858105	0.0563424	33.8304	#N/A	#N/A
NRRL3_01069a	841	alpha-glucuronidase	GH67		GH67	3.2.1.139	128.445	119.225	#N/A	#N/A	1.26638	#N/A	#N/A
NRRL3_02584a,b	536	cellobiohydrolase Cbh7B	GH7	CBM1	GH7 - CBM1	3.2.1.91	0.0692822	0.0641749	#N/A	#N/A	0.919676	#N/A	#N/A
NRRL3_04953a,b	452	cellobiohydrolase Cbh7A	GH7		GH7	3.2.1.91	0.123149	0.169795	#N/A	#N/A	2.19322	#N/A	#N/A
NRRL3_00508	470	glycoside hydrolase family 71 protein	GH71		GH71		0.673713	0.928516	#N/A	#N/A	26.9278	#N/A	#N/A
NRRL3_03948	493	glycoside hydrolase family 71 protein	GH71		GH71		26.3814	26.0875	#N/A	#N/A	0	#N/A	#N/A
NRRL3_09054	1004	glycoside hydrolase family 71 protein	GH71	CBM24	GH71 - CBM24 - CBM24 - CBM24		18.5962	19.2822	#N/A	#N/A	0	#N/A	#N/A
NRRL3_11689	1023	glycoside hydrolase family 71 protein	GH71	CBM24	GH71 - CBM24 - CBM24 - CBM24 - CBM24		107.062	112.856	#N/A	#N/A	0.0276446	#N/A	#N/A
NRRL3_11720	462	mutanase	GH71		GH71	3.2.1.59	115.198	133.698	#N/A	#N/A	0	#N/A	#N/A
NRRL3_11494	464	glycoside hydrolase family 71 protein	GH71		GH71		11.0035	7.63472	1.37175	0.000136342	130.687	#N/A	#N/A
NRRL3_04889	504	mutanase	GH71		GH71	3.2.1.59	0	0	#N/A	#N/A	0.328856	0.563617	0.0198684
NRRL3_00054a	541	beta-1,3-glucanosyltransferase	GH72	CBM43	GH72 - CBM43	2.4.1.-	655.144	695.365	#N/A	#N/A	617.371	#N/A	#N/A
NRRL3_05514	492	beta-1,3-glucanosyltransferase	GH72		GH72	2.4.1.-	4.87412	5.22922	#N/A	#N/A	2.0755	#N/A	#N/A
NRRL3_06014	533	beta-1,3-glucanosyltransferase	GH72	CBM43	GH72 - CBM43	2.4.1.-	5.51111	5.73986	#N/A	#N/A	0.243178	#N/A	#N/A
NRRL3_08332.1a	538	beta-1,3-glucanosyltransferase	GH72	CBM43	GH72 - CBM43	2.4.1.-	0	0.0242738	#N/A	#N/A	#N/A	#N/A	#N/A
NRRL3_11308a	486	beta-1,3-glucanosyltransferase	GH72		GH72	2.4.1.-	0.148524	0.110432	#N/A	#N/A	40.5569	#N/A	#N/A
NRRL3_09398a	537	beta-1,3-glucanosyltransferase	GH72	CBM43	GH72 - CBM43	2.4.1.-	39.8129	33.9311	#N/A	#N/A	300.29	0.672264	7.04816e-14
NRRL3_06843	525	beta-1,3-glucanosyltransferase	GH72	CBM43	GH72 - CBM43	2.4.1.-	0.069538	0.46018	#N/A	#N/A	0.47755	0.615637	0.0359013
NRRL3_06317a	458	beta-1,3-glucanosyltransferase	GH72		GH72	2.4.1.-	0.0195496	0.0397856	#N/A	#N/A	33.0097	0.327963	1.20343e-51
NRRL3_01787a	849	xyloglucanase Xeg74C	GH74	CBM1	GH74 - CBM1	3.2.1.151	0	0	2.16551	0.0133967	4.91911	49.1895	2.71734e-73
NRRL3_07870	244	chitosanase	GH75		GH75	3.2.1.132	8.26071	25.5488	#N/A	#N/A	0.0187247	#N/A	#N/A
NRRL3_08400	351	chitosanase	GH75		GH75	3.2.1.132	0.130092	0.402393	#N/A	#N/A	1.53491	#N/A	#N/A
NRRL3_04825	619	glycoside hydrolase family 76 protein	GH76		GH76		0.16868	0.301243	#N/A	#N/A	16.6471	#N/A	#N/A
NRRL3_07474	380	glycoside hydrolase family 76 protein	GH76		GH76		1.73838	3.84985	#N/A	#N/A	0.0657382	#N/A	#N/A
NRRL3_08722	463	mannan endo-1,6-alpha-mannosidase	GH76		GH76	3.2.1.101	0.990936	1.71465	#N/A	#N/A	0.133837	#N/A	#N/A
NRRL3_10276	451	mannan endo-1,6-alpha-mannosidase	GH76		GH76	3.2.1.101	0.979109	0.606739	#N/A	#N/A	0.0172384	#N/A	#N/A
NRRL3_06048	462	mannan endo-1,6-alpha-mannosidase-like protein	GH76		GH76		64.6873	70.9441	1.40258	0.00337435	12.0684	#N/A	#N/A
NRRL3_03261	528	glycoside hydrolase family 76 protein	GH76		GH76		0.244118	0.23461	#N/A	#N/A	0.987272	3.18906	3.42265e-08
NRRL3_06700	456	mannan endo-1,6-alpha-mannosidase	GH76		GH76	3.2.1.101	0	2.10159	#N/A	#N/A	55.4209	1.43106	1.83864e-09
NRRL3_11731	457	mannan endo-1,6-alpha-mannosidase	GH76		GH76	3.2.1.101	2.57603	1.80747	1.37414	1.83179e-05	70.6776	1.3618	1.01457e-05
NRRL3_00897a	457	mannan endo-1,6-alpha-mannosidase	GH76		GH76	3.2.1.101	36.0958	31.9327	#N/A	#N/A	85.8249	1.31069	1.04378e-09
NRRL3_02155	462	mannan endo-1,6-alpha-mannosidase	GH76		GH76	3.2.1.101	1.51027	1.49235	#N/A	#N/A	0.778528	0.610878	0.0167787
NRRL3_10041	546	glycoside hydrolase family 76 protein	GH76		GH76		1.52006	1.44215	1.41304	0.00162556	12.4124	0.382876	3.39198e-25
NRRL3_02162a	656	alpha-L-rhamnosidase	GH78		GH78	3.2.1.40	0.0712128	0.0988335	#N/A	#N/A	8.25136	#N/A	#N/A
NRRL3_03279	852	alpha-L-rhamnosidase-like protein	GH78		GH78		6.70302	6.61463	#N/A	#N/A	0.92057	#N/A	#N/A
NRRL3_03924	389	glycoside hydrolase family 78 protein	GH78		GH78		1.31347	1.13436	#N/A	#N/A	0	#N/A	#N/A
NRRL3_04245	915	alpha-L-rhamnosidase-like protein	GH78		GH78		0.322818	0.277232	#N/A	#N/A	0.0434608	#N/A	#N/A
NRRL3_06304	790	alpha-L-rhamnosidase-like protein	GH78		GH78		161.112	229.447	#N/A	#N/A	1.2594	#N/A	#N/A
NRRL3_07520	923	alpha-L-rhamnosidase	GH78		GH78	3.2.1.40	0.795399	11.2086	#N/A	#N/A	1.7488	#N/A	#N/A
NRRL3_11451	817	alpha-L-rhamnosidase-like protein	GH78		GH78		4.32134	4.3064	#N/A	#N/A	0.00883935	#N/A	#N/A
NRRL3_10558a	676	alpha-L-rhamnosidase	GH78		GH78	3.2.1.40	0.585955	0.474118	9.09329	2.19003e-61	17.4701	45.9345	5.24805e-197
NRRL3_00701	519	glycoside hydrolase family 79 protein	GH79		GH79		0.499817	0.598532	3.75868	2.15064e-07	8.26017	64.8599	1.24449e-87
NRRL3_05305a	541	beta-glucuronidase Gus79A	GH79		GH79	3.2.1.31	0.167994	0.152935	1.7703	0.0916065	2.67455	9.16686	4.48034e-24
NRRL3_00730a	484	glycoside hydrolase family 79 protein	GH79		GH79		0.330073	0.367157	#N/A	#N/A	2.91352	2.72265	3.85092e-10
NRRL3_01895a	957	laminarinase	GH81		GH81	3.2.1.39	0.0048736	0.00738745	#N/A	#N/A	7.08122	#N/A	#N/A
NRRL3_01739	471	glycoside hydrolase family 88 protein	GH88		GH88		0.0212854	0.0143236	#N/A	#N/A	0.21207	#N/A	#N/A
NRRL3_00956a	779	glycoside hydrolase family 92 protein	GH92		GH92		8.92545	9.29282	#N/A	#N/A	0.312104	#N/A	#N/A
NRRL3_10967a	795	glycoside hydrolase family 92 protein	GH92		GH92		0.228476	0.18006	#N/A	#N/A	0.474236	#N/A	#N/A
NRRL3_07080	809	glycoside hydrolase family 92 protein	GH92		GH92		1.36094	51.6332	#N/A	#N/A	0.582868	0.621498	0.00347819
NRRL3_11389a	789	glycoside hydrolase family 92 protein	GH92		GH92		3.56306	4.32712	#N/A	#N/A	0.014856	0.394166	0.000880903
NRRL3_01462	793	glycoside hydrolase family 92 protein	GH92		GH92		0.183157	0.248624	#N/A	#N/A	1.23249	0.361075	3.43272e-19
NRRL3_00824	377	sialidase-like protein	GH93		GH93		0.136938	0.109981	#N/A	#N/A	132.942	#N/A	#N/A
NRRL3_07382a	791	alpha-L-fucosidase-like protein	GH95		GH95		0.21477	1.2431	7.07291	5.91942e-14	2.1389	21.8493	1.23399e-36
NRRL3_07089a	789	alpha-L-fucosidase	GH95		GH95	3.2.1.51	0.954886	16.7677	1.69512	7.10259e-06	11.1794	7.27804	1.17324e-92
NRRL3_09946	1004	glycoside hydrolase	GHnc		GHnc		5.07179	5.0313	#N/A	#N/A	0.736819	#N/A	#N/A
NRRL3_10217	274	glycoside hydrolase	GHnc		GHnc		1.10276	1.08382	#N/A	#N/A	35.9276	#N/A	#N/A
NRRL3_11396	977	glycoside hydrolase	GHnc		GHnc		0.423613	0.298263	#N/A	#N/A	0	#N/A	#N/A
NRRL3_10433	368	glycoside hydrolase	GHnc		GHnc		1.5004	1.85255	#N/A	#N/A	6.93708	1.38263	0.00603634
NRRL3_08160a	401	glycoside hydrolase	GHnc		GHnc		0.148178	0.134008	#N/A	#N/A	884.186	0.917568	0.0774545
NRRL3_05885	1027	glycoside hydrolase	GHnc		GHnc		0.9745	1.11095	#N/A	#N/A	22.0631	0.736736	3.53262e-05
NRRL3_04153	476	pectin lyase Pel1C	PL1_4		PL1_4	4.2.2.10	1.03596	0.940665	#N/A	#N/A	18.2463	#N/A	#N/A
NRRL3_06269	382	pectin lyase	PL1_4		PL1_4	4.2.2.10	0	0	#N/A	#N/A	0.0829771	#N/A	#N/A
NRRL3_00965a,b	379	pectin lyase Pel1A	PL1_4		PL1_4	4.2.2.10	3.63474	3.5649	1.84143	5.82766e-06	332.933	188.803	0
NRRL3_01237	373	pectin lyase	PL1_4		PL1_4	4.2.2.10	0.0571612	0.0802218	5.25454	6.14325e-14	13.6132	47.6773	2.87104e-85
NRRL3_09811	378	pectin lyase	PL1_4		PL1_4	4.2.2.10	7.95512	7.79167	#N/A	#N/A	0.503061	4.00603	8.51757e-09
NRRL3_08767b	379	pectin lyase Pel1B	PL1_4		PL1_4	4.2.2.10	1.7067	1.94347	#N/A	#N/A	2.94365	0.673129	0.00689965
NRRL3_06359b	323	pectate lyase Ply1A	PL1_7		PL1_7	4.2.2.2	0.018761	0.017473	#N/A	#N/A	1.36613	3.94937	1.9577e-06
NRRL3_00684	528	rhamnogalacturonan lyase	PL4_1		PL4_1	4.2.2.-	3.47248	5.0491	#N/A	#N/A	0.319501	3.09023	5.37765e-05
NRRL3_10115a	663	rhamnogalacturonan lyase	PL4_3		PL4_3	4.2.2.-	0.606313	0.719871	#N/A	#N/A	11.1761	16.7715	8.83717e-111
NRRL3_00240.1	190	carbohydrate-binding module family 50 protein		CBM50	CBM50		2.54408	2.52874	#N/A	#N/A	#N/A	#N/A	#N/A
NRRL3_01862	228	carbohydrate-binding module family 50 protein		CBM50	CBM50 - CBM50		0.0298231	0.0138852	#N/A	#N/A	1.00132	#N/A	#N/A
NRRL3_03641	795	carbohydrate-binding module family 50 protein		CBM50	CBM50 - CBM50 - CBM50 - CBM50 - CBM50		0.0680365	0.134056	#N/A	#N/A	0	#N/A	#N/A
NRRL3_03752	192	carbohydrate-binding module family 16 protein		CBM16	CBM16		5.96669	6.71717	#N/A	#N/A	0.149537	#N/A	#N/A
NRRL3_04169	88	carbohydrate-binding module family 14 protein		CBM14	CBM14		2.85351	2.62458	#N/A	#N/A	0.558758	#N/A	#N/A
NRRL3_09854	235	carbohydrate-binding module family 50 protein		CBM50	CBM50 - CBM50		9.83096	9.74309	#N/A	#N/A	0	#N/A	#N/A
NRRL3_04222	693	carbohydrate-binding module family 50 protein		CBM50	CBM50 - CBM50 - CBM50 - CBM50		0.0540125	0.02686	0.738711	0.00172298	23.6853	1.87363	1.52267e-15
NRRL3_08592	232	carbohydrate-binding module family 50 protein		CBM50	CBM50		5.14337	3.80175	#N/A	#N/A	1.70791	1.67803	0.0575687
NRRL3_00661	618	carbohydrate-binding module family 50 protein		CBM50	CBM50		25.0086	25.9642	#N/A	#N/A	16.7464	1.15781	0.0252459
NRRL3_03650	458	carbohydrate-binding module family 48 protein		CBM48	CBM48		10.4912	10.8339	#N/A	#N/A	31.5717	1.11633	0.0669227
NRRL3_07016	649	carbohydrate-binding module family 48 protein		CBM48	CBM48		0.0545212	0.173986	#N/A	#N/A	26.3494	0.756785	3.2457e-06
NRRL3_08490	524	carbohydrate-binding module family 63 protein		CBM63	CBM63		0	0.0209023	1.20962	0.0794904	27.2546	0.599065	4.51093e-11
NRRL3_05833	704	carbohydrate-binding module family 21 protein		CBM21	CBM21		0.41895	0.394803	#N/A	#N/A	30.5484	0.328434	6.1393e-54
NRRL3_09656	437	carbohydrate-binding module family 50 protein		CBM50	CBM50 - CBM50 - CBM50 - CBM50		9.71792	7.52027	#N/A	#N/A	0.757816	0.147663	2.9653e-28
a Detected in exoproteome using mass spectrometry.
b Secreted according to the literature.

## Sheet: Table ESM_5
Applied Microbiology and Biotechnology
Inducer-independent production of pectinases in Aspergillus niger by overexpression of the D-galacturonic acid responsive transcription factor gaaR
Ebru Alazi1, Tim Knetsch1, Marcos Di Falco2, Ian D. Reid2, Mark Arentshorst1, Jaap Visser1, Adrian Tsang2 and Arthur F.J. Ram1
1 Molecular Microbiology and Biotechnology, Institute of Biology Leiden, Leiden University, Sylviusweg 72, 2333 BE Leiden, The Netherlands
2 Centre for Structural and Functional Genomics, Concordia University, 7141 Sherbrooke Street West, Montreal, Quebec H4B1R6, Canada
E-mail: a.f.j.ram@biology.leidenuniv.nl Tel: +31 71 527 4914 Fax: +31 71 527 4900
Table ESM_5 Exoproteome analysis in the reference, OEgaaR and ΔgaaX strains. Extracellular protein levels are represented as normalized protein (EIC) area values. Genes transcriptionally upregulated in the OEgaaR strain compared to the reference strain are written in bold
		Reference		ΔgaaX		OEgaaR
Gene ID NRRL3	MW [kDa]	MA234.1-1	MA234.1-2	JN123.1-1	JN123.1-2	EA21.6-1	EA21.6-2	Description
NRRL3_00248	271.652	0	1.26	1.94	0.92	0.63	2.96	cell wall alpha-1,3-glucan synthase
NRRL3_07519	168.972	0	0	0.52	0	0	0	immunoglobulin E-set domain-containing protein
NRRL3_01212	135.733	0	0	0	0	0	0.68	chitinase
NRRL3_04448	129.251	0	0.31	0.36	0.36	0	0	cortical protein marker for cell polarity
NRRL3_06915	128.731	0	0	0	0	0	0	carbamoyl-phosphate synthase large chain
NRRL3_00523	117.4	2.59	11.08	27.08	21.85	7.2	23.33	chitinase
NRRL3_04417	117.208	0	0	0	0	0	0	elongation factor 3
NRRL3_01759	116.138	0	13.57	16.49	12.22	0	9.81	acid trehalase
NRRL3_02479	111.592	0	0	1.14	1.64	0	0	exo-beta-1,4-galactanase
NRRL3_05251	108.856	0.69	4.06	7.25	8.79	1.1	1.43	P-type ATPase, subfamily IIIA, H+-transporting
NRRL3_07700	108.845	11.82	90.42	48.36	44.6	2.91	25.35	alpha-glucosidase Agl31A
NRRL3_09612	104.204	0	1.91	2.29	1.62	0	0	beta-mannosidase
NRRL3_05324	103.68	0	9.13	11.75	10.49	7.44	8.14	hypothetical protein
NRRL3_02657	99.5765	0	4.36	4.14	3.32	1.73	2.47	exo-1,3-beta-glucanase
NRRL3_00654	96.5225	0	0	0	0	55.15	0	hypothetical protein
NRRL3_05802	93.5885	0	0	0	0.42	0	0	elongation factor 2
NRRL3_10449	93.2265	0.33	2.46	3.73	3.38	0.84	10.89	beta-glucosidase Bgl3A
NRRL3_07750	91.257	0	0	0	0	0	0	bromodomain-containing protein
NRRL3_02451	87.1571	0	1.15	1.62	1.3	0	0.43	beta-xylosidase Xyl3D
NRRL3_08108	87.0117	0.52	2.45	4.54	4.7	0.95	2.99	cobalamin-independent methionine synthase
NRRL3_07382	86.7038	0	0	0	0	0	0.64	alpha-L-fucosidase
NRRL3_05340	86.1404	0	7.76	14.76	0	0	5.56	glycoside hydrolase/deacetylase, beta/alpha-barrel domain-containing protein
NRRL3_07089	86.0213	0	0	0	0	0	1.22	alpha-L-fucosidase
NRRL3_06419	85.336	0	0	0	0.27	0.6	6.03	glycoside hydrolase family 3 protein
NRRL3_11573	85.2972	0	0	0.39	0.32	0	0	aconitate hydratase, mitochondrial
NRRL3_08259	83.6947	0	0	1.37	0	0	0	actin-binding protein
NRRL3_00268	82.5412	0	0	0	0	0	0	alpha-xylosidase Axl31A
NRRL3_01782	80.4884	1.13	12.02	9.02	8.62	0	0	catalase CatR
NRRL3_00540	79.7189	0	0	0.55	0.44	0	0	heat shock protein 90
NRRL3_09773	77.9294	0	0	0.14	0	0	0	eukaryotic peptide chain release factor GTP-binding subunit
NRRL3_06962	76.597	12.91	14.01	12.86	11.08	4.88	4.7	hypothetical protein
NRRL3_01368	75.7036	0	0	0	0	0	1.66	six-hairpin glycosidase-like protein
NRRL3_05150	75.4562	0	0	2.78	2.3	0	0	uncharacterized protein
NRRL3_11249	74.6944	0	0	0.9	1.13	0	0	transketolase
NRRL3_04425	74.1237	0	0	0	0	0	0	carboxylesterase
NRRL3_04222	73.6838	2.05	8.57	10.56	10.28	10.54	12	carbohydrate-binding module family 50 protein
NRRL3_04586	73.2904	1.66	2.19	3.93	3.89	0	2.02	laminarinase
NRRL3_08703	73.0736	21.7	33.12	56.89	48.89	19.77	15.04	serine peptidase
NRRL3_06909	72.1366	0	0	0.63	0.64	0	0	heat shock protein 70
NRRL3_01776	70.0133	0	2.66	5.57	0	0	0	sedolisin
NRRL3_05015	69.4316	0	0	0.98	0.83	0	0	heat shock protein 70
NRRL3_05203	69.214	3.38	16.1	21.55	20.76	1.76	4.31	lysophospholipase
NRRL3_08809	69.1836	1.78	3.13	3.02	2.82	3.07	4.51	FAD binding protein
NRRL3_09875	69.1036	3.45	14.63	3.03	2.27	0.39	3.45	alpha-amylase
NRRL3_00097	68.6783	0	4.32	6.45	5.49	0	1.24	lysophospholipase
NRRL3_07944	68.3978	0.7	0	1.07	1.07	0	0	lysophospholipase
NRRL3_08300	68.2667	20.69	617.4	377.4	281.98	12.43	40.36	glucoamylase Gla15A
NRRL3_10250	68.2591	0	3.35	13.67	5.17	0	6.91	lysophospholipase
NRRL3_11736	67.964	0	0	0.43	0.25	0	0	serine carboxypeptidase, family S10
NRRL3_11752	67.8636	0	0.21	0	0	0	0.41	invertase Suc32A
NRRL3_00174	67.743	0	0.76	0	0	0	0	hexosaminidase
NRRL3_06387	67.364	0	0	0	0	0.68	0.96	alpha-N-arabinofuranosidase
NRRL3_01425	67.2425	0	0	0	1.76	0	0	acid phosphatase
NRRL3_06609	66.8426	0	0	0.29	0	0	0	heat shock protein 70
NRRL3_05109	66.6355	2.46	6.47	7.65	4.51	4.18	4.8	carboxylesterase
NRRL3_10377	65.9611	0	0	0.89	1.08	0	0	multicopper oxidase
NRRL3_06350	65.8221	0	0	0	0	0	0	carboxylesterase
NRRL3_00800	65.7575	1.01	3.38	3.46	2.47	0	2.17	tripeptidyl peptidase
NRRL3_11745	64.4768	37.16	76.19	71.27	57.35	9.84	18.75	tripeptidyl peptidase
NRRL3_00660	64.0465	0	0	0	0	15.23	54.88	carboxylesterase
NRRL3_10160	63.6058	0	1.78	0.43	0	0	0	FAD-binding protein
NRRL3_01653	63.5488	0	0	0	0	0	0	multicopper oxidase
NRRL3_01652	63.4804	0	0.56	1.05	1.23	0	0	MFS-type sugar/inositol transporter
NRRL3_06367	63.2399	0	0	0	0	0	0	tannase/feruloyl esterase family protein
NRRL3_06239	63.0842	0	10.63	11.89	9.1	0	2.65	amidase
NRRL3_06780	62.9843	0	4.05	4.99	4.17	4.15	14.6	glycoside hydrolase family 17 protein
NRRL3_03259	62.8724	0	0	0.93	0	0	0	serine protease, peptidase S28 family, extracellular
NRRL3_02848	62.5888	0	0	0	0	0	0	tannase/feruloyl esterase family protein
NRRL3_00063	62.5669	0	0	0	0	0	0	tannase/feruloyl esterase family protein
NRRL3_08406	62.5299	41.28	62.89	94.1	56.92	43.68	41.54	serine carboxypeptidase, family S10
NRRL3_11106	62.0915	13.58	17.89	14.86	13.92	4.34	4.78	tripeptidyl peptidase
NRRL3_11424	62.0538	0	0.49	0.72	0.8	0	0	carboxypeptidase
NRRL3_03347	61.8515	0	0	0.65	0.72	0	0.21	heat shock protein 60
NRRL3_06216	61.4906	0	0	0	0	0	1.34	FAD-binding protein
NRRL3_08328	61.292	9.93	16.65	15.91	15.43	20.87	21.89	FAD-binding protein
NRRL3_09843	61.2404	10.81	17.53	13.72	14.16	20.8	26.85	FAD-linked oxidase
NRRL3_03292	61.0654	0	0	4.49	4.62	0	0	carboxylesterase
NRRL3_09001	60.9705	0	1.21	1.79	1.31	0	0	alpha-amylase
NRRL3_00249	60.8725	0	1.53	2.88	1.96	0.64	2.55	alpha-amylase
NRRL3_08553	60.7477	0	0	0	0	0	0	peptide-N4-(N-acetyl-beta-glucosaminyl)asparagine amidase
NRRL3_06754	60.0294	0	1.2	2.1	2.04	0	1.43	ATP synthase, F1 complex, subunit alpha, mitochondrial
NRRL3_03087	59.1135	0	0	0	0	0.44	0.51	exo-inulinase Inx32E
NRRL3_07551	58.9402	6.06	14.21	20.28	14.06	2.75	10.76	exo-alpha-1,6-mannosidase
NRRL3_05496	58.8711	0	0	0	0	0	0.68	auxiliary activity family 3 protein
NRRL3_05305	58.8225	0	0	0	0	0	0.75	beta-glucuronidase
NRRL3_11091	58.6689	26.86	33.51	26.04	24.48	22.22	16.46	prolyl endopeptidase
NRRL3_08656	58.4858	0	0	0	0	0	0	carboxylesterase
NRRL3_07468	58.2947	0	0	0	0	0	0	carboxylesterase
NRRL3_11428	58.0612	0	0	6.85	0	0	7.25	hypothetical protein
NRRL3_00411	57.9982	0	0.54	0.55	0	0	0	carboxylesterase
NRRL3_07118	57.9724	0	2.07	3.19	3.15	0	1.1	phytase-like domain-containing protein
NRRL3_07699	57.9019	0	0	0	0	0	0	alpha-amylase
NRRL3_00953	57.8962	0	1.38	2.45	2.16	0	0	endo-rhamnogalacturonase Rhg28B
NRRL3_05873	57.7561	21.87	36.8	20.96	19.01	0	0	carboxypeptidase
NRRL3_10143	57.7165	5.02	37.63	26.44	26.88	3.12	24.2	carboxylesterase
NRRL3_09398	57.1617	58.77	64.82	82.3	92.88	12.46	21.29	beta-1,3-glucanosyltransferase
NRRL3_07072	56.9967	0	0	0	0.28	0	0	phosphoglycerate mutase, 2,3-bisphosphoglycerate-independent
NRRL3_01749	56.9626	0	5.56	10.51	6.87	0	7.56	FAD-linked oxidase
NRRL3_00054	56.7074	101	173.59	216.85	192.38	37.41	68.02	beta-1,3-glucanosyltransferase
NRRL3_04660	56.3338	0	0	3.9	1.71	0	0	hypothetical protein
NRRL3_09046	56.1463	36.61	181.51	106.97	73.95	9.99	86.33	histidine acid phosphatase
NRRL3_02268	56.0921	0	0	0.29	0	0	0	PH domain-containing protein
NRRL3_02666	55.9231	0	1.88	4.25	3.13	0.56	2.99	alpha-1,2-mannosidase
NRRL3_00951	55.5888	0	2.93	5.87	7.31	0	2.99	ATP synthase, F1 complex, subunit beta, mitochondrial
NRRL3_09842	55.3917	0	0	1.39	0	0	3.62	aryl sulfotransferase
NRRL3_08660	55.0971	0	0.95	2.08	1.23	0	1.6	peptidase family M28
NRRL3_04570	55.0311	0	0	0	0	0	0	carboxylesterase
NRRL3_04756	54.8886	0	0	0.49	0.44	0	0	dihydrolipoyl dehydrogenase
NRRL3_06791	54.7691	16.61	32	145.36	112.41	586.38	815.04	endoglucanase
NRRL3_08742	54.6149	2.05	9.02	7.91	6.83	0.91	7.34	FAD binding protein
NRRL3_04411	54.211	101.82	178.2	147.87	144.98	44.39	61.18	FAD-binding protein
NRRL3_09981	54.1245	0	0.5	1.28	1.19	0.37	1.77	6-phosphogluconate dehydrogenase
NRRL3_02821	53.4679	0	0	0.65	0	0	0	auxiliary activity family 7 protein
NRRL3_01147	53.2575	0	2.02	4.72	2.01	0	0	ferritin-like protein
NRRL3_02635	53.1852	0	0	0.4	0.4	0	0	mitochondrial-processing peptidase subunit beta
NRRL3_06196	53.0472	0	0	0	0	0	0	CO dehydrogenase flavoprotein
NRRL3_07924	52.9294	1.44	3.49	4.26	4.33	1.67	2.83	ubiquitin 3 binding protein
NRRL3_10102	52.8496	0	0	0.64	0	0	0	ATP citrate synthase
NRRL3_04530	52.7604	0	0	2.03	1.47	0	2.81	subtilisin-like serine protease
NRRL3_03768	52.4902	0	0.76	8.82	4.23	2.16	2.82	alpha-N-arabinofuranosidase Abf54B
NRRL3_11755	52.481	0.84	6	10.52	4.27	2.8	3.27	phytase
NRRL3_08490	52.3008	2.96	2.98	3.55	3.67	0	0	carbohydrate-binding module family 63 protein
NRRL3_08738	52.2314	2.19	8.29	12.58	9.97	0.47	5.45	endo-1,6-beta-D-glucanase
NRRL3_11308	52.0447	1.99	2.42	4.09	2.51	0.82	1.44	beta-1,3-glucanosyltransferase
NRRL3_00547	51.9931	0	0	0.72	0	0	0	citrate synthase, mitochondrial
NRRL3_07074	51.9636	0	0.91	1.21	1.44	0	0.38	serine hydroxymethyltransferase
NRRL3_03557	51.3004	5.51	5.4	8.08	7.65	0	0	aspartic peptidase, extracellular
NRRL3_01394	50.9583	0	2.02	3.86	4.34	0	0	aspartic peptidase, extracellular
NRRL3_00263	50.8819	1.21	0	0	0	0	0	endo-polygalacturonase Pga28D
NRRL3_08138	50.8001	4.01	6.22	6.55	6.54	0	0	aspartic peptidase, extracellular
NRRL3_09217	50.7996	0	0	0	0	0	0	dihydrolipoamide succinyltransferase
NRRL3_00730	50.7456	0	0	0.67	0	0.54	1.39	glycoside hydrolase family 79 protein
NRRL3_06890	50.1045	0	0	4	3.55	0	0	enolase superfamily protein
NRRL3_10560	49.9261	0	3.86	4.24	4.72	0	5.12	elongation factor 1 alpha
NRRL3_02860	49.6522	0	0	0	0	0.14	0	alkaline-phosphatase
NRRL3_00897	49.5703	0	8.18	0	0	0	0	mannan endo-1,6-alpha-mannosidase
NRRL3_08181	49.3458	0	0.8	1.4	1.61	0	1.08	NADP-dependent glutamate dehydrogenase GdhA
NRRL3_11731	49.2451	0	0	0	0	0	0	mannan endo-1,6-alpha-mannosidase
NRRL3_10887	48.978	0	0	0.7	1.29	0	0	adenosylhomocysteinase
NRRL3_05358	48.7528	0	0	0.4	0	0	0	alpha-galactosidase Mel27B
NRRL3_10267	48.5244	31.93	45.6	78.6	70.21	20.09	42.45	aspartic peptidase, extracellular
NRRL3_08348	48.5036	0	1.07	1.96	1.93	0	1.14	histidine acid phosphatase
NRRL3_06317	48.4353	0	142.3	11.85	10.07	0	2.94	beta-1,3-glucanosyltransferase
NRRL3_08281	48.4077	0	0	1.15	0.92	7.79	7.91	exo-polygalacturonase Pgx28B
NRRL3_08926	47.7922	1.26	1.99	4.5	2.68	0	1.44	aspartic peptidase, extracellular
NRRL3_05260	47.779	0	0	10.93	9.07	22.05	32.42	exo-polygalacturonase Pgx28C
NRRL3_00603	47.6836	0	0	0.31	0	0	0	succinyl-CoA synthetase subunit beta
NRRL3_00545	47.5969	0	0.22	0	0.4	0	0	peptidase family M16
NRRL3_10666	47.3293	0	1.85	3.43	3.43	0.33	1.51	enolase
NRRL3_03144	47.2637	0	0	21.86	24.47	50.62	43.09	exo-polygalacturonase
NRRL3_07731	47.0072	0	14.86	0.69	0.91	0	0.39	aminotransferase, class I/classII
NRRL3_08399	46.7776	453.83	543.43	389.33	452.79	202.94	201.53	glycoside hydrolase family 17 protein
NRRL3_00723	46.3713	0	0.66	0.85	0.74	1.1	1.52	acid phosphatase
NRRL3_00768	46.1252	0	0	0	0	0	0	GDSL-like lipase/acylhydrolase family protein
NRRL3_10559	45.8748	0	0	2.18	2.49	6.73	8.05	glycoside hydrolase family 28 protein
NRRL3_04809	45.5472	8.98	13.76	29.24	24.22	13.43	16.31	glycoside hydrolase family 16 protein
NRRL3_04074	44.9181	4.28	6.28	5.47	4.76	1.8	1.01	aspartic peptidase, extracellular
NRRL3_04260	44.8883	0	12.47	0	12.21	0	0	lipase
NRRL3_05317	44.876	0	0	0.35	0.48	0	0	ATP-dependent RNA helicase eIF4A
NRRL3_02391	44.6468	12.83	123.36	245.45	190.91	10.21	89.11	extracellular catechol oxidase
NRRL3_00323	44.5309	0	0.66	1.69	1.27	0	1.09	ketol-acid reductoisomerase, mitochondrial
NRRL3_04433	44.3199	28.26	506.17	558.54	468.99	53.68	364.3	exo-1,3-beta-glucanase
NRRL3_05510	44.1119	0	6.5	15.1	11.62	4.62	10.08	aldose 1-epimerase
NRRL3_07094	43.7678	0	1.93	2.56	1.29	0	0.73	endo-1,5-alpha-arabinanase
NRRL3_10663	43.5941	0	0.53	1.23	0.86	0.38	1.37	peptidase family M20
NRRL3_04315	43.5871	0	3.74	4.55	3.8	2.19	2.98	chitin transglycosylase
NRRL3_06352	43.4947	0	16.61	74.05	11.27	36.97	28.25	purine nucleoside permease
NRRL3_00479	43.4715	0	0	6.3	3.99	0	2.85	sulphydryl oxidase Sox
NRRL3_00638	43.4634	0	0	0	0	0	0	leucine aminopeptidase
NRRL3_05695	43.3537	0	0.48	2.26	1.45	0	0	vacuolar protease A
NRRL3_01526	43.2252	0	0	0	0	0	0	thiolase
NRRL3_05252	43.1191	0	0	124.91	93.87	46.99	50.96	pectin methylesterase
NRRL3_04578	43.0057	0	0	0	0	0	0	six-bladed beta-propeller, TolB-like protein
NRRL3_04651	42.925	0	0	0	0.51	0	0	O-methyltransferase, COMT-type
NRRL3_02840	42.4641	4.85	89.63	117.33	96.35	0.44	29.02	lactonase family protein
NRRL3_07469	42.173	0	0	0	0	10.83	10.88	xylogalacturonase
NRRL3_10939	42.1017	0	1.15	1.88	1.86	0	1.78	S-adenosylmethionine synthase
NRRL3_08759	42.0544	0	0.78	1.23	0.91	0	3.84	tyrosinase
NRRL3_10384	41.9225	0	4.09	22.14	0	0	0	alpha/beta hydrolase fold protein
NRRL3_00078	41.7594	0	0	0	0	0	0	alpha/beta hydrolase fold protein
NRRL3_11035	41.6262	0	0	0	0	0	0	xylose isomerase-like, TIM barrel domain-containing protein
NRRL3_03617	41.5859	0	0	0	0	0	0	actin, gamma
NRRL3_00987	41.2521	12.66	21.52	9.24	7.36	22.19	23.98	aspartic peptidase pep1, extracellular
NRRL3_11147	41.1147	0	0	0	0	0	0	lytic polysaccharide monooxygenase
NRRL3_08160	41.0402	116.74	257.85	359.88	261.9	54.96	81.15	receptor L-domain-containing protein
NRRL3_07676	40.6236	0	0	0	0	0	2.22	phospholipase C-like phosphodiesterase
NRRL3_08805	40.5481	0	0	0	0	200.09	443.82	endo-polygalacturonase Pga28C
NRRL3_01584	40.3019	0	0	0.74	0	0	0	pyruvate dehydrogenase E1 component subunit beta, mitochondrial
NRRL3_01529	40.1957	0	0	0	0	0	0	DHAP synthase
NRRL3_04277	39.9905	0	0	0	0	0	0	Intradiol ring-cleavage dioxygenase core domain-containing protein
NRRL3_06053	39.9301	0	0	12.96	12.45	71.29	71.68	acetylesterase
NRRL3_02532	39.8624	0	0	57.25	47.76	0	74.13	glycoside hydrolase family 16 protein
NRRL3_00965	39.7448	0	4.41	3.2	1.94	738.93	567.51	pectin lyase
NRRL3_06379	39.6982	0	0	0	0	0	1.67	acetylesterase
NRRL3_02835	39.5654	0	0	0	0	409.94	421.61	endo-polygalacturonase Pga28E
NRRL3_10935	39.5474	0	0	1.75	0	0	0	histidine phosphatase, clade 1
NRRL3_05672	39.4899	0	0	0	0	0	0	fructose-bisphosphate aldolase
NRRL3_08720	39.1552	0	31.07	46.59	36.42	15.15	10.99	hypothetical protein
NRRL3_01237	39.0145	0	0	0	0	21.04	19.97	pectin lyase
NRRL3_10021	38.9708	1.74	3.06	3.76	4.63	0.48	0	glycoside hydrolase family 16 protein
NRRL3_10643	38.8408	0	0	2.75	3.07	31.64	14.18	arabinogalactanase Gan53A
NRRL3_02794	38.7842	0	0	0	0	0	0	3-isopropylmalate dehydrogenase Leu2A
NRRL3_06782	38.7111	8.89	8.22	12.86	10.16	22.76	16.72	endo-polygalacturonase Pga28A
NRRL3_05424	38.0913	0	0.27	1.33	1.56	0	0	4-amino-5-hydroxymethyl-2-methylpyrimidine phosphate synthase
NRRL3_02571	38.085	0	0	0	0	0.97	15.83	endo-polygalacturonase Pga28I
NRRL3_11501	38.0553	0	0	3.06	0	0	0	amidohydrolase
NRRL3_00786	37.9275	0	0	0	0	0	0	uncharacterized protein
NRRL3_05859	37.7956	0	0	0.44	0	0	3.51	endo-polygalacturonase Pga28B
NRRL3_04000	37.6603	0	0	2.55	3.33	0	22.47	endo-polygalacturonase Pga28II
NRRL3_05491	37.605	0	0	0.25	0.23	0	0	stomatin
NRRL3_08520	37.1362	0	0	0	0	0	0	quinate dehydrogenase
NRRL3_10050	36.8532	0	0	5.91	6.09	0	0.47	NADPH-dependent erythrose reductase Alr
NRRL3_02193	36.7227	0	0	0	0	0	0	glycerol 2-dehydrogenase (NADP(+))
NRRL3_03929	36.352	0	0	0	0	0	0	lytic polysaccharide monooxygenase
NRRL3_07271	36.1644	0	4.07	5.72	6.13	0.38	2.2	glyceraldehyde-3-phosphate dehydrogenase
NRRL3_04432	36.1142	0	0	1.16	0	0	0	electron transfer flavoprotein subunit alpha
NRRL3_05649	35.8224	0	0	1.59	2.87	0	0	DapA-like protein
NRRL3_08378	35.7416	0	0	3.81	0	0	0	spherulation-specific family 4 protein
NRRL3_04395	35.7129	0	1.39	2.38	2.19	0	0	malate dehydrogenase, mitochondrial
NRRL3_08325	35.6269	0	0	1.36	1.6	142.39	69.42	pectin methylesterase Pme8A
NRRL3_01365	35.5917	0	0	0	0	0	0	glycoside hydrolase family 16 protein
NRRL3_10014	35.5621	0	1.42	2.36	2.51	0	2.15	thiamine thiazole synthase
NRRL3_08708	35.464	0	0	0	0	0	0	xylanase
NRRL3_04528	35.4064	0	2.31	5.93	4.71	0.25	2.06	transaldolase, type 1
NRRL3_01405	35.2986	0	0	0	0	0	0	intradiol ring-cleavage dioxygenase
NRRL3_02357	35.0434	0	0	0	0	0	0	cross-pathway control protein
NRRL3_07470	34.6013	0	1.09	7.75	7.23	28.05	63.4	pectin methylesterase
NRRL3_10511	34.3828	0	0	0	0	0	0	ADP,ATP carrier protein
NRRL3_03570	34.3564	0	0.6	2.03	1.52	0	0	malate dehydrogenase, cytoplasmic
NRRL3_07723	34.3224	8.9	0	12.87	25.39	6.38	11.4	polyubiquitin
NRRL3_04876	34.1374	15.06	40.54	87.89	21.15	53.24	48.78	hypothetical protein
NRRL3_05407	34.0261	12.38	12.98	20.84	14.11	7.08	8.04	endo-1,5-alpha-arabinanase
NRRL3_10369	33.804	0	0	0	0	0	0	methyltransferase, type 11
NRRL3_05831	33.4598	0	0	4.79	0	0	0	SAP domain-containing protein
NRRL3_03047	32.4682	0	0	0	0	0.57	2.03	FMN-binding protein
NRRL3_05292	32.2925	0	0	0	0	0	0	inorganic pyrophosphatase
NRRL3_11007	32.0716	0	0	0.55	0	0	0.41	exo-1,3-beta-glucanase
NRRL3_00170	31.9333	0	0	0	0	0	0	lysophospholipase
NRRL3_07600	31.8343	0	0	0	0	0	0	shikimate / quinate 5-dehydrogenase
NRRL3_07266	31.6983	0	0.72	0	0	0	0	lysophospholipase Lipan1
NRRL3_03155	30.9011	0	0	0	0	0	0	Ser-Thr-rich GPI-anchored protein
NRRL3_10668	30.6632	0	0	0.66	0.68	0	0	14-3-3 protein
NRRL3_09055	30.3392	0	0	0	0	0	0	hypothetical protein
NRRL3_11702	29.3985	1.65	40.13	15.44	9.55	0	0	chloroperoxidase
NRRL3_08392	29.2232	1.06	2.28	2.13	2.09	0	0.72	glycoside hydrolase family 12 protein
NRRL3_02492	29.1911	5.25	7.46	6.73	5.97	5.64	6.01	ribonuclease
NRRL3_10431	29.1692	0	0	0	0.28	0	2.13	40S ribosomal protein S3
NRRL3_04829	28.9536	0	0	0.76	0	0	0	14-3-3 protein
NRRL3_08176	28.9384	57.92	131.52	160.48	135.81	17.11	42.41	RlpA-like domain-containing protein
NRRL3_10217	28.3179	0	0	1.21	1.01	0	0	lysozyme-like domain-containing protein
NRRL3_00771	28.258	0	1.29	4.89	2.95	0	0	cell wall mannoprotein
NRRL3_10331	28.1829	0	0	1.39	0	0	0	Ran binding domain-containing protein
NRRL3_07501	27.8979	0	0	0	0	1.64	0.98	carbohydrate esterase family 12 protein
NRRL3_06913	27.7618	0	1.86	1.79	0	0	0	RNA-binding protein
NRRL3_09571	27.7341	0	0	0.17	0	0	0	alpha/beta hydrolase fold protein
NRRL3_02638	27.1063	0	6.69	11.1	15.8	0	24.46	uncharacterized protein
NRRL3_08380	27.0199	256.57	263.06	253.94	250.09	193.75	257.39	xyloglucanase
NRRL3_01004	26.8922	0	0	1	1.33	0	0	triosephosphate isomerase
NRRL3_06150	26.7928	0	0	0	0	0	0	isochorismatase family protein
NRRL3_01325	26.3754	0	0	0	0	0	0	hypothetical protein
NRRL3_00819	25.8432	0	0	0	0	0	0	endoglucanase Egl12A
NRRL3_10999	24.7852	0	1.17	2.36	0	0	0	elongation factor 1-beta
NRRL3_07957	24.5786	0	0	0	0	0	0	peroxiredoxin
NRRL3_10237	24.3162	0	0	0.24	0	0	0	alpha/beta hydrolase fold protein
NRRL3_05887	24.3112	0	0	1.67	0	0	0	ATP synthase, F1F0 complex, subunit OSCP, mitochondrial
NRRL3_04866	23.827	0	3.07	5.08	5.49	0.68	3.16	peptidyl-prolyl cis-trans isomerase, cyclophilin-type
NRRL3_00295	23.6014	0	17.47	159.09	138.16	31.46	58.97	hypothetical protein
NRRL3_06369	23.4581	0	0	0	0	0	1.62	hypothetical protein
NRRL3_01441	23.4316	3.57	4.46	8.33	7.28	0	0	hypothetical protein
NRRL3_10992	22.4752	0	0.67	0.88	0.98	0	0	60S ribosomal protein L6
NRRL3_08762	22.287	0	37.27	34.62	7.24	0	0	carbohydrate-binding protein
NRRL3_10710	21.9223	0	0	0	0	0	0	6,7-dimethyl-8-ribityllumazine synthase
NRRL3_01865	21.8489	1.81	8.02	13.24	8.19	469.37	500.6	hypothetical protein
NRRL3_03717	21.813	0	0	0	0	0	0	nascent polypeptide-associated complex subunit alpha
NRRL3_02811	21.2735	0	0	0	0	0	0	phosphatidylethanolamine-binding protein
NRRL3_10611	20.535	0	0	0	0	0	3.25	glycine zipper 2TM domain-containing protein
NRRL3_11040	20.0687	0	0	0	0	0	0	superoxide dismutase
NRRL3_00251	19.9987	0	0	0	0	0	0	unknown protein
NRRL3_06717	19.8045	0	19.8	15.88	12.28	0	0	hypothetical protein
NRRL3_03718	19.4051	0	0	1.91	0	0	0	ATP synthase, F0 complex, subunit D, mitochondrial
NRRL3_05991	19.3109	0	1.52	2.33	2.48	0	0	phosphatidylglycerol/phosphatidylinositol transfer protein
NRRL3_04179	19.2815	0.28	4.31	6.5	3.29	0	0	phosphoglycerate/bisphosphoglycerate mutase, active site containing protein
NRRL3_00745	19.2023	0	63.39	76.25	69.45	0	16.25	hypothetical protein
NRRL3_11265	18.9159	0	0	0	0	0	0	hypothetical protein
NRRL3_03072	18.5744	0	0	0	0	0	0	redoxin
NRRL3_11423	17.9047	0	0	0	0	0	0	40S ribosomal protein S18
NRRL3_02017	17.8568	0	0.62	1.3	0.96	0	0.72	60S ribosomal protein L12
NRRL3_07355	17.8171	0	0	0	0	0	0	redoxin
NRRL3_11748	17.1035	0	2.44	1.01	0	0	0	hypothetical protein
NRRL3_00474	16.9977	0	1.44	2.06	2.2	0	2.27	nucleoside-diphosphate kinase
NRRL3_03571	16.5938	0	0	11.18	12.92	0	8.23	60S ribosomal protein L28
NRRL3_10520	16.3432	0	0	0.77	0.87	0	0	40S ribosomal protein S12
NRRL3_05775	15.7223	0	0	0.5	0.21	0	0	40S ribosomal protein S14
NRRL3_09057	15.5033	0	0	0	0	0	0	PAN-1 domain-containing protein
NRRL3_08561	15.4132	0	0	0.41	0	0	0	thioredoxin
NRRL3_05158	15.3566	1.4	1.13	1.89	1.64	0	0	hypothetical protein
NRRL3_04136	15.2621	0	0	0	0	0	0	guanyl-specific ribonuclease
NRRL3_06130	15.1534	0	0	0	0	0	0	cerato-platanin protein
NRRL3_05929	15.0182	0	0	0	0	0	0	hypothetical protein
NRRL3_05184	14.7301	47.63	58.67	54.82	40.54	10.34	15.16	hypothetical protein
NRRL3_04187	14.7132	0	0.74	0	12.56	0	13.17	hypothetical protein
NRRL3_04517	14.6581	0	0.76	1.04	0	0	0	uncharacterized protein
NRRL3_10928	14.4642	0	0.6	0.52	0	0	0	60S ribosomal protein L35
NRRL3_06103	12.025	0	0	0	0	0	0	cytochrome c
NRRL3_01847	11.906	0.21	1.1	1.49	1.39	0	0	thioredoxin
NRRL3_11746	11.4364	0	0	4.81	0	3.68	0	hypothetical protein
NRRL3_10101	11.2671	0	0	0.73	0.63	0	0	chaperonin
NRRL3_06918	11.1426	0	6	5.06	4.63	0	1.93	60S acidic ribosomal protein P2
NRRL3_10635	11.0185	0	4.56	3.83	4.38	0	0	60S acidic ribosomal protein P1
NRRL3_05021	9.50498	0	16.37	23.75	19.12	0	0	peptidase S8 propeptide/proteinase inhibitor I9 domain-containing protein
NRRL3_07320	8.49739	0	0	3.9	0	0	0	uncharacterized protein
